# Supplementary material for: 3DFAACTS-SNP: using regulatory T cell-specific epigenomics data to uncover candidate mechanisms of type 1 diabetes (T1D) risk
Source: Epigenetics Chromatin. 2022 Jun 30;15:24. doi: 10.1186/s13072-022-00456-5 (PMC9244893; doi:10.1186/s13072-022-00456-5)
Supplement: Supplementary file 2 — Additional file 2. Promoters and enhancers used in the 3DFAACTS-SNP workflow in this study. [file 13072_2022_456_MOESM2_ESM.xlsx]

## Sheet: Promoters
Chr	Start	End	Gene
chr1	9869	11869	DDX11L1
chr1	10010	12010	DDX11L1
chr1	17436	19436	MIR6859-1
chr1	27554	29554	MIR1302-2HG
chr1	28267	30267	MIR1302-2HG
chr1	28366	30366	MIR1302-2
chr1	29570	31570	WASH7P
chr1	36073	38073	FAM138A
chr1	36081	38081	FAM138A
chr1	63419	65419	OR4F5
chr1	120932	122932	LOC100996442
chr1	129173	131173	LOC100996442
chr1	129217	131217	LOC100996442
chr1	133723	135723	LOC100996442
chr1	140339	142339	LOC729737
chr1	168767	170767	LOC100996442
chr1	169210	171210	LOC100996442
chr1	169240	171240	LOC100996442
chr1	173862	175862	LOC100996442
chr1	180696	182696	DDX11L17
chr1	187958	189958	MIR6859-2
chr1	195411	197411	WASH9P
chr1	268816	270816	LOC100996442
chr1	268816	270816	LOC100996442
chr1	359681	361681	LOC112268260
chr1	366151	368151	LOC112268260
chr1	368450	370450	LOC112268260
chr1	379972	381972	LOC112268260
chr1	451678	453678	OR4F29
chr1	485208	487208	LOC112268260
chr1	495368	497368	LOC100132287
chr1	495476	497476	LOC100132287
chr1	498976	500976	LOC100132287
chr1	499175	501175	LOC100132287
chr1	502508	504508	LOC100132287
chr1	588453	590453	LOC105378947
chr1	612813	614813	LOC105378947
chr1	631150	633150	LOC101928626
chr1	631204	633204	LOC105378947
chr1	633129	635129	LOC105378947
chr1	686673	688673	OR4F16
chr1	720150	722150	OR4F16
chr1	720194	722194	OR4F16
chr1	720200	722200	LOC105378947
chr1	732212	734212	LOC100288069
chr1	733064	735064	LOC105378947
chr1	774280	776280	LOC100288069
chr1	776747	778747	LINC01409
chr1	776747	778747	LINC01409
chr1	776758	778758	LINC01409
chr1	776760	778760	LINC01409
chr1	776760	778760	LINC01409
chr1	776770	778770	LINC01409
chr1	776782	778782	LINC01409
chr1	776796	778796	LINC01409
chr1	776802	778802	LINC01409
chr1	776809	778809	LINC01409
chr1	776809	778809	LINC01409
chr1	776812	778812	LINC01409
chr1	776812	778812	LINC01409
chr1	776849	778849	LINC01409
chr1	776930	778930	LINC01409
chr1	776937	778937	LINC01409
chr1	776972	778972	LINC01409
chr1	778220	779820	T
chr1	778626	780626	LOC100288069
chr1	782370	784370	LINC01409
chr1	782370	784370	LINC01409
chr1	782370	784370	LINC01409
chr1	782370	784370	LINC01409
chr1	782370	784370	LINC01409
chr1	782370	784370	LINC01409
chr1	782396	784396	LINC01409
chr1	801836	803836	LINC01409
chr1	801934	803934	LINC01409
chr1	815371	817371	FAM87B
chr1	823138	825138	LINC01128
chr1	824832	826832	LINC01128
chr1	825598	827598	LINC01128
chr1	825603	827603	LINC01128
chr1	825604	827604	LINC01128
chr1	825635	827635	LINC01128
chr1	825638	827638	LINC01128
chr1	825652	827652	LINC01128
chr1	825652	827652	LINC01128
chr1	825654	827654	LINC01128
chr1	825654	827654	LINC01128
chr1	825657	827657	LINC01128
chr1	825663	827663	LINC01128
chr1	825667	827667	LINC01128
chr1	825667	827667	LINC01128
chr1	825667	827667	LINC01128
chr1	825673	827673	LINC01128
chr1	825692	827692	LINC01128
chr1	825699	827699	LINC01128
chr1	825700	827700	LINC01128
chr1	825771	827771	LINC01128
chr1	825806	827806	LINC01128
chr1	825815	827815	LINC01128
chr1	825821	827821	LINC01128
chr1	826620	827820	T
chr1	827522	829522	LINC00115
chr1	827769	829769	LOC105378947
chr1	827796	829796	LOC105378947
chr1	829578	831578	LINC01128
chr1	829605	831605	LINC01128
chr1	849348	851348	LINC01128
chr1	858226	860226	LOC107984850
chr1	858227	860227	LOC107984850
chr1	869620	869820	B
chr1	869820	870220	T
chr1	870201	872201	FAM41C
chr1	870220	870420	T
chr1	876802	878802	FAM41C
chr1	876903	878903	FAM41C
chr1	877234	879234	FAM41C
chr1	904020	904820	T
chr1	904820	905220	T
chr1	905220	905620	B
chr1	909435	911435	LOC284600
chr1	918534	920534	LINC02593
chr1	919692	921692	LINC02593
chr1	921020	921220	B
chr1	921923	923923	SAMD11
chr1	921923	923923	SAMD11
chr1	923150	925150	SAMD11
chr1	923220	923820	B
chr1	923731	925731	SAMD11
chr1	923820	924620	T
chr1	923942	925942	SAMD11
chr1	923942	925942	SAMD11
chr1	923942	925942	SAMD11
chr1	923942	925942	SAMD11
chr1	923942	925942	SAMD11
chr1	924620	925220	B
chr1	925420	925820	B
chr1	928312	930312	SAMD11
chr1	937275	939275	SAMD11
chr1	938346	940346	SAMD11
chr1	939076	941076	SAMD11
chr1	940103	942103	SAMD11
chr1	940166	942166	SAMD11
chr1	940420	942820	B
chr1	945562	947562	NOC2L
chr1	947060	949060	NOC2L
chr1	958420	958820	T
chr1	958458	960458	NOC2L
chr1	958584	960584	KLHL17
chr1	958639	960639	KLHL17
chr1	958820	959420	T
chr1	959256	961256	NOC2L
chr1	959256	961256	NOC2L
chr1	959309	961309	NOC2L
chr1	959420	960620	T
chr1	959449	961449	KLHL17
chr1	960620	961220	T
chr1	960727	962727	KLHL17
chr1	961220	961820	T
chr1	961552	963552	KLHL17
chr1	961820	962020	T
chr1	964482	966482	PLEKHN1
chr1	964502	966502	PLEKHN1
chr1	964502	966502	PLEKHN1
chr1	966020	967620	T
chr1	968875	970875	PLEKHN1
chr1	971512	973512	PLEKHN1
chr1	975820	976620	B
chr1	976641	978641	PERM1
chr1	981029	983029	PERM1
chr1	982093	984093	PERM1
chr1	999020	1002220	B
chr1	999138	1001138	ISG15
chr1	999145	1001145	ISG15
chr1	999981	1001981	HES4
chr1	1000096	1002096	HES4
chr1	1000097	1002097	HES4
chr1	1000172	1002172	HES4
chr1	1011497	1013497	ISG15
chr1	1012820	1013220	T
chr1	1013220	1013620	T
chr1	1013620	1015020	T
chr1	1016020	1016420	T
chr1	1018120	1020120	AGRN
chr1	1018123	1020123	AGRN
chr1	1019020	1019420	T
chr1	1019420	1020220	T
chr1	1020220	1020620	T
chr1	1020620	1021020	B
chr1	1032106	1034106	AGRN
chr1	1032106	1034106	AGRN
chr1	1032220	1032420	T
chr1	1032820	1033620	B
chr1	1032867	1034867	AGRN
chr1	1033820	1034420	B
chr1	1039620	1040420	B
chr1	1040420	1040820	T
chr1	1043399	1045399	AGRN
chr1	1045201	1047201	AGRN
chr1	1045475	1047475	AGRN
chr1	1046529	1048529	AGRN
chr1	1049986	1051986	AGRN
chr1	1053033	1055033	AGRN
chr1	1057708	1059708	LOC100288175
chr1	1057734	1059734	LOC100288175
chr1	1059020	1059220	B
chr1	1059220	1060020	T
chr1	1060020	1060220	B
chr1	1061079	1063079	LOC100288175
chr1	1061079	1063079	LOC100288175
chr1	1062495	1064495	LOC100288175
chr1	1063620	1063820	T
chr1	1063820	1064620	T
chr1	1068220	1069020	T
chr1	1069020	1069420	T
chr1	1069420	1069820	T
chr1	1074306	1076306	RNF223
chr1	1079420	1080420	B
chr1	1084072	1086072	C1orf159
chr1	1087636	1089636	C1orf159
chr1	1092077	1094077	C1orf159
chr1	1092174	1094174	C1orf159
chr1	1092294	1094294	C1orf159
chr1	1092813	1094813	C1orf159
chr1	1092813	1094813	C1orf159
chr1	1106127	1108127	C1orf159
chr1	1115020	1115220	T
chr1	1115420	1116620	T
chr1	1116081	1118081	C1orf159
chr1	1116087	1118087	C1orf159
chr1	1116089	1118089	C1orf159
chr1	1116089	1118089	C1orf159
chr1	1116089	1118089	C1orf159
chr1	1116089	1118089	C1orf159
chr1	1116095	1118095	C1orf159
chr1	1116095	1118095	C1orf159
chr1	1116243	1118243	C1orf159
chr1	1116356	1118356	C1orf159
chr1	1116361	1118361	C1orf159
chr1	1116620	1117020	T
chr1	1122220	1122620	T
chr1	1135017	1137017	LINC01342
chr1	1136220	1136420	T
chr1	1136620	1138020	T
chr1	1144220	1144820	T
chr1	1157420	1157620	T
chr1	1157620	1157820	T
chr1	1157820	1158020	T
chr1	1158020	1159020	T
chr1	1165104	1167104	MIR200B
chr1	1165863	1167863	MIR200A
chr1	1167005	1169005	MIR429
chr1	1171880	1173880	TTLL10
chr1	1171880	1173880	TTLL10
chr1	1171884	1173884	TTLL10
chr1	1171898	1173898	TTLL10
chr1	1173420	1173820	B
chr1	1173820	1174220	T
chr1	1177697	1179697	TTLL10
chr1	1178484	1180484	TTLL10
chr1	1178537	1180537	TTLL10
chr1	1179555	1181555	TTLL10-AS1
chr1	1183036	1185036	TTLL10
chr1	1200620	1201420	T
chr1	1201420	1201620	T
chr1	1201620	1201820	T
chr1	1201820	1202020	T
chr1	1204820	1209220	T
chr1	1205680	1207680	TNFRSF18
chr1	1206571	1208571	TNFRSF18
chr1	1206571	1208571	TNFRSF18
chr1	1206592	1208592	TNFRSF18
chr1	1212020	1212420	T
chr1	1212420	1212620	T
chr1	1212620	1212820	T
chr1	1212820	1213020	T
chr1	1213020	1215020	T
chr1	1213498	1215498	TNFRSF4
chr1	1214138	1216138	TNFRSF4
chr1	1214153	1216153	TNFRSF4
chr1	1215420	1215620	T
chr1	1216820	1217020	T
chr1	1219220	1219820	T
chr1	1220293	1222293	SDF4
chr1	1221351	1223351	SDF4
chr1	1228596	1230596	SDF4
chr1	1230237	1232237	B3GALT6
chr1	1230420	1231220	T
chr1	1231220	1231420	T
chr1	1231420	1231620	T
chr1	1231968	1233968	SDF4
chr1	1232001	1234001	SDF4
chr1	1232020	1232820	T
chr1	1232031	1234031	SDF4
chr1	1232031	1234031	SDF4
chr1	1232067	1234067	SDF4
chr1	1232820	1233220	T
chr1	1243158	1245158	C1QTNF12
chr1	1243463	1245463	C1QTNF12
chr1	1244418	1246418	C1QTNF12
chr1	1244724	1246724	C1QTNF12
chr1	1246722	1248722	C1QTNF12
chr1	1250620	1251420	T
chr1	1256335	1258335	UBE2J2
chr1	1263569	1265569	UBE2J2
chr1	1270820	1271020	T
chr1	1272420	1273420	T
chr1	1273223	1275223	LINC01786
chr1	1273237	1275237	LINC01786
chr1	1273420	1274220	T
chr1	1273471	1275471	UBE2J2
chr1	1273726	1275726	UBE2J2
chr1	1273790	1275790	UBE2J2
chr1	1273815	1275815	UBE2J2
chr1	1273827	1275827	UBE2J2
chr1	1273833	1275833	UBE2J2
chr1	1273833	1275833	UBE2J2
chr1	1273837	1275837	UBE2J2
chr1	1273837	1275837	UBE2J2
chr1	1273844	1275844	UBE2J2
chr1	1273849	1275849	UBE2J2
chr1	1273853	1275853	UBE2J2
chr1	1273854	1275854	UBE2J2
chr1	1273854	1275854	UBE2J2
chr1	1273854	1275854	UBE2J2
chr1	1273854	1275854	UBE2J2
chr1	1273855	1275855	UBE2J2
chr1	1273864	1275864	UBE2J2
chr1	1274220	1274820	T
chr1	1278436	1280436	SCNN1D
chr1	1278472	1280472	SCNN1D
chr1	1278588	1280588	SCNN1D
chr1	1279224	1281224	SCNN1D
chr1	1279925	1281925	SCNN1D
chr1	1280109	1282109	SCNN1D
chr1	1280164	1282164	SCNN1D
chr1	1285109	1287109	SCNN1D
chr1	1295008	1297008	ACAP3
chr1	1296170	1298170	MIR6726
chr1	1298241	1300241	ACAP3
chr1	1298265	1300265	ACAP3
chr1	1298955	1300955	ACAP3
chr1	1299617	1301617	ACAP3
chr1	1303260	1305260	ACAP3
chr1	1304901	1306901	ACAP3
chr1	1305220	1307620	T
chr1	1305929	1307929	ACAP3
chr1	1306597	1308597	PUSL1
chr1	1306611	1308611	PUSL1
chr1	1306788	1308788	PUSL1
chr1	1306821	1308821	PUSL1
chr1	1307235	1309235	PUSL1
chr1	1307620	1308620	T
chr1	1307818	1309818	ACAP3
chr1	1307821	1309821	ACAP3
chr1	1307830	1309830	ACAP3
chr1	1307930	1309930	ACAP3
chr1	1309020	1310020	T
chr1	1309609	1311609	ACAP3
chr1	1312566	1314566	MIR6727
chr1	1312700	1314700	INTS11
chr1	1313750	1315750	INTS11
chr1	1313765	1315765	INTS11
chr1	1313780	1315780	INTS11
chr1	1313825	1315825	INTS11
chr1	1314664	1316664	INTS11
chr1	1315141	1317141	INTS11
chr1	1315170	1317170	INTS11
chr1	1315433	1317433	INTS11
chr1	1315601	1317601	INTS11
chr1	1315608	1317608	INTS11
chr1	1315697	1317697	INTS11
chr1	1317450	1319450	INTS11
chr1	1319346	1321346	INTS11
chr1	1320905	1322905	INTS11
chr1	1322756	1324756	CPTP
chr1	1322802	1324802	CPTP
chr1	1323241	1325241	CPTP
chr1	1323420	1323820	T
chr1	1323820	1325020	T
chr1	1324603	1326603	INTS11
chr1	1324611	1326611	INTS11
chr1	1324613	1326613	INTS11
chr1	1324621	1326621	INTS11
chr1	1324625	1326625	INTS11
chr1	1324628	1326628	INTS11
chr1	1324629	1326629	INTS11
chr1	1324630	1326630	INTS11
chr1	1324637	1326637	INTS11
chr1	1324637	1326637	INTS11
chr1	1324642	1326642	INTS11
chr1	1324648	1326648	INTS11
chr1	1324649	1326649	INTS11
chr1	1324650	1326650	INTS11
chr1	1324653	1326653	INTS11
chr1	1324658	1326658	INTS11
chr1	1324658	1326658	INTS11
chr1	1324658	1326658	INTS11
chr1	1324658	1326658	INTS11
chr1	1324659	1326659	INTS11
chr1	1324660	1326660	INTS11
chr1	1324660	1326660	INTS11
chr1	1324660	1326660	INTS11
chr1	1324660	1326660	INTS11
chr1	1324666	1326666	INTS11
chr1	1324666	1326666	INTS11
chr1	1324670	1326670	INTS11
chr1	1324671	1326671	INTS11
chr1	1324671	1326671	INTS11
chr1	1324673	1326673	INTS11
chr1	1324687	1326687	INTS11
chr1	1324687	1326687	INTS11
chr1	1324687	1326687	INTS11
chr1	1324687	1326687	INTS11
chr1	1324687	1326687	INTS11
chr1	1325020	1326620	T
chr1	1329280	1331280	TAS1R3
chr1	1339422	1341422	DVL1
chr1	1339708	1341708	MIR6808
chr1	1340052	1342052	DVL1
chr1	1340190	1342190	DVL1
chr1	1340365	1342365	DVL1
chr1	1348020	1348820	T
chr1	1348820	1350020	T
chr1	1348955	1350955	DVL1
chr1	1349112	1351112	DVL1
chr1	1349135	1351135	DVL1
chr1	1349418	1351418	DVL1
chr1	1354247	1356247	MXRA8
chr1	1354264	1356264	MXRA8
chr1	1354420	1354820	B
chr1	1354474	1356474	MXRA8
chr1	1355016	1357016	MXRA8
chr1	1355020	1355220	B
chr1	1355420	1355620	B
chr1	1355512	1357512	MXRA8
chr1	1355512	1357512	MXRA8
chr1	1358543	1360543	MXRA8
chr1	1358555	1360555	MXRA8
chr1	1358794	1360794	MXRA8
chr1	1361777	1363777	MXRA8
chr1	1372020	1372220	T
chr1	1374220	1375020	T
chr1	1375020	1375820	T
chr1	1375144	1377144	AURKAIP1
chr1	1375157	1377157	AURKAIP1
chr1	1375159	1377159	AURKAIP1
chr1	1375169	1377169	AURKAIP1
chr1	1375173	1377173	AURKAIP1
chr1	1375495	1377495	AURKAIP1
chr1	1375820	1376220	T
chr1	1388713	1390713	CCNL2
chr1	1390900	1392900	CCNL2
chr1	1390943	1392943	CCNL2
chr1	1391004	1393004	CCNL2
chr1	1391096	1393096	CCNL2
chr1	1391649	1393649	CCNL2
chr1	1391754	1393754	CCNL2
chr1	1392525	1394525	CCNL2
chr1	1392716	1394716	CCNL2
chr1	1397520	1399520	MRPL20-AS1
chr1	1397520	1399520	MRPL20-AS1
chr1	1397527	1399527	MRPL20-AS1
chr1	1397530	1399530	MRPL20-AS1
chr1	1397552	1399552	MRPL20-AS1
chr1	1397562	1399562	MRPL20-AS1
chr1	1397572	1399572	MRPL20-AS1
chr1	1398287	1400287	CCNL2
chr1	1398287	1400287	CCNL2
chr1	1398304	1400304	CCNL2
chr1	1398366	1400366	CCNL2
chr1	1398956	1400956	CCNL2
chr1	1399220	1399620	T
chr1	1399309	1401309	CCNL2
chr1	1399311	1401311	CCNL2
chr1	1399317	1401317	CCNL2
chr1	1399325	1401325	CCNL2
chr1	1399328	1401328	CCNL2
chr1	1399335	1401335	CCNL2
chr1	1399620	1399820	T
chr1	1399820	1400020	T
chr1	1400020	1400620	T
chr1	1406307	1408307	MRPL20
chr1	1406620	1407020	T
chr1	1406998	1408998	MRPL20
chr1	1407020	1407620	T
chr1	1407235	1409235	MRPL20
chr1	1407268	1409268	MRPL20
chr1	1407290	1409290	MRPL20
chr1	1407293	1409293	MRPL20
chr1	1407620	1407820	T
chr1	1407820	1408020	T
chr1	1408020	1408420	T
chr1	1418245	1420245	ANKRD65-AS1
chr1	1421091	1423091	ANKRD65
chr1	1421260	1423260	ANKRD65
chr1	1421276	1423276	ANKRD65
chr1	1421444	1423444	ANKRD65
chr1	1421769	1423769	ANKRD65
chr1	1423871	1425871	TMEM88B
chr1	1427020	1427220	B
chr1	1427620	1427820	T
chr1	1427820	1428020	T
chr1	1431843	1433843	LINC01770
chr1	1432861	1434861	VWA1
chr1	1433523	1435523	VWA1
chr1	1433690	1435690	VWA1
chr1	1433735	1435735	VWA1
chr1	1434488	1436488	LINC01770
chr1	1434520	1436520	LINC01770
chr1	1434573	1436573	LINC01770
chr1	1435220	1435620	B
chr1	1435620	1436020	T
chr1	1436020	1436420	B
chr1	1447689	1449689	ATAD3C
chr1	1447914	1449914	ATAD3C
chr1	1460483	1462483	ATAD3C
chr1	1462420	1463220	T
chr1	1469765	1471765	ATAD3B
chr1	1469784	1471784	ATAD3B
chr1	1471020	1471420	T
chr1	1471420	1472620	T
chr1	1472620	1473020	T
chr1	1476026	1478026	ATAD3B
chr1	1477049	1479049	ATAD3B
chr1	1481485	1483485	ATAD3B
chr1	1482569	1484569	ATAD3B
chr1	1501250	1503250	ATAD3B
chr1	1501582	1503582	ATAD3B
chr1	1505020	1505220	T
chr1	1505220	1505620	T
chr1	1505620	1505820	T
chr1	1510162	1512162	ATAD3A
chr1	1510165	1512165	ATAD3A
chr1	1510175	1512175	ATAD3A
chr1	1510385	1512385	ATAD3A
chr1	1510530	1512530	ATAD3A
chr1	1510620	1511020	T
chr1	1511020	1511420	T
chr1	1511420	1512820	T
chr1	1515070	1517070	ATAD3A
chr1	1515621	1517621	ATAD3A
chr1	1521955	1523955	ATAD3A
chr1	1539620	1539820	B
chr1	1539820	1540620	T
chr1	1540350	1542350	TMEM240
chr1	1540453	1542453	TMEM240
chr1	1540620	1541020	T
chr1	1540624	1542624	TMEM240
chr1	1546487	1548487	SSU72
chr1	1573420	1574020	T
chr1	1574020	1575820	T
chr1	1574584	1576584	SSU72
chr1	1574587	1576587	SSU72
chr1	1574863	1576863	SSU72
chr1	1598314	1600314	LOC105378586
chr1	1599420	1599620	B
chr1	1599620	1600420	T
chr1	1600135	1602135	FNDC10
chr1	1600420	1600620	T
chr1	1613454	1615454	MIB2
chr1	1613496	1615496	MIB2
chr1	1613500	1615500	MIB2
chr1	1613500	1615500	MIB2
chr1	1613500	1615500	MIB2
chr1	1613500	1615500	MIB2
chr1	1613514	1615514	MIB2
chr1	1613516	1615516	MIB2
chr1	1613530	1615530	MIB2
chr1	1613879	1615879	MIB2
chr1	1613887	1615887	MIB2
chr1	1613905	1615905	MIB2
chr1	1613914	1615914	MIB2
chr1	1613968	1615968	MIB2
chr1	1614020	1615220	T
chr1	1614274	1616274	MIB2
chr1	1614310	1616310	MIB2
chr1	1614311	1616311	MIB2
chr1	1615220	1616420	T
chr1	1615408	1617408	MIB2
chr1	1615560	1617560	MIB2
chr1	1615577	1617577	MIB2
chr1	1616420	1616820	T
chr1	1621122	1623122	MIB2
chr1	1621581	1623581	MIB2
chr1	1621802	1623802	MIB2
chr1	1622744	1624744	MIB2
chr1	1623087	1625087	MIB2
chr1	1623567	1625567	MIB2
chr1	1624860	1626860	MIB2
chr1	1625460	1627460	MIB2
chr1	1625522	1627522	MIB2
chr1	1626489	1628489	MIB2
chr1	1627106	1629106	MIB2
chr1	1627473	1629473	MIB2
chr1	1628820	1630220	T
chr1	1630163	1632163	MMP23B
chr1	1630173	1632173	MMP23B
chr1	1630178	1632178	MMP23B
chr1	1630179	1632179	MMP23B
chr1	1630220	1630620	T
chr1	1630620	1631021	T
chr1	1630783	1632783	MMP23B
chr1	1631021	1631621	B
chr1	1631203	1633203	MMP23B
chr1	1631203	1633203	MMP23B
chr1	1631679	1633679	MMP23B
chr1	1631821	1632421	B
chr1	1632002	1634002	MMP23B
chr1	1632240	1634240	MMP23B
chr1	1658150	1659739	T
chr1	1658972	1660972	CDK11B
chr1	1659004	1661004	CDK11B
chr1	1659012	1661012	CDK11B
chr1	1659012	1661012	CDK11B
chr1	1659012	1661012	CDK11B
chr1	1659012	1661012	CDK11B
chr1	1659012	1661012	CDK11B
chr1	1659012	1661012	CDK11B
chr1	1659012	1661012	CDK11B
chr1	1670139	1672139	SLC35E2B
chr1	1677361	1678961	T
chr1	1691361	1693961	T
chr1	1692709	1694709	SLC35E2B
chr1	1692724	1694724	SLC35E2B
chr1	1692728	1694728	SLC35E2B
chr1	1692795	1694795	SLC35E2B
chr1	1693961	1694161	T
chr1	1697942	1699942	MMP23A
chr1	1704116	1706116	CDK11A
chr1	1704253	1706253	CDK11A
chr1	1704555	1706555	CDK11A
chr1	1704585	1706585	CDK11A
chr1	1704602	1706602	CDK11A
chr1	1704760	1706760	CDK11A
chr1	1705024	1707024	CDK11A
chr1	1707561	1709561	CDK11A
chr1	1708231	1710231	CDK11A
chr1	1708876	1710876	CDK11A
chr1	1721655	1723655	CDK11A
chr1	1721879	1723879	CDK11A
chr1	1722831	1724831	CDK11A
chr1	1722831	1724831	CDK11A
chr1	1722832	1724832	CDK11A
chr1	1723361	1723561	T
chr1	1723561	1724761	T
chr1	1724019	1726019	CDK11A
chr1	1724032	1726032	CDK11A
chr1	1724274	1726274	CDK11A
chr1	1724324	1726324	CDK11A
chr1	1724324	1726324	CDK11A
chr1	1724324	1726324	CDK11A
chr1	1724324	1726324	CDK11A
chr1	1724357	1726357	CDK11A
chr1	1728561	1728761	T
chr1	1735620	1737620	SLC35E2A
chr1	1737688	1739688	CDK11A
chr1	1739557	1741557	SLC35E2A
chr1	1744961	1746561	T
chr1	1745919	1747919	SLC35E2A
chr1	1745992	1747992	SLC35E2A
chr1	1754383	1756383	NADK
chr1	1754866	1756866	NADK
chr1	1754896	1756896	NADK
chr1	1756327	1758327	NADK
chr1	1756608	1758608	NADK
chr1	1757024	1759024	NADK
chr1	1757228	1759228	NADK
chr1	1757268	1759268	NADK
chr1	1758575	1760575	NADK
chr1	1777361	1778161	T
chr1	1778161	1778961	T
chr1	1778419	1780419	NADK
chr1	1778419	1780419	NADK
chr1	1778420	1780420	NADK
chr1	1778470	1780470	NADK
chr1	1778790	1780790	NADK
chr1	1778961	1781161	T
chr1	1779962	1781962	NADK
chr1	1780069	1782069	NADK
chr1	1780457	1782457	NADK
chr1	1782361	1783361	T
chr1	1794197	1796197	GNB1
chr1	1818386	1820386	GNB1
chr1	1832285	1834285	GNB1
chr1	1858761	1858961	T
chr1	1859161	1859361	T
chr1	1887361	1889961	T
chr1	1889961	1891961	T
chr1	1890401	1892401	GNB1
chr1	1890836	1892836	GNB1
chr1	1890966	1892966	GNB1
chr1	1891087	1893087	GNB1
chr1	1891117	1893117	GNB1
chr1	1891117	1893117	GNB1
chr1	1891961	1892761	T
chr1	1908161	1908761	T
chr1	1908761	1909761	T
chr1	1909761	1910161	T
chr1	1913108	1915108	CALML6
chr1	1913260	1915260	CALML6
chr1	1913266	1915266	CALML6
chr1	1913409	1915409	CALML6
chr1	1918361	1919161	T
chr1	1918797	1920797	TMEM52
chr1	1919161	1919761	T
chr1	1919258	1921258	TMEM52
chr1	1919269	1921269	TMEM52
chr1	1919269	1921269	TMEM52
chr1	1919270	1921270	TMEM52
chr1	1919279	1921279	TMEM52
chr1	1919761	1919961	T
chr1	1927403	1929403	CFAP74
chr1	1927929	1929929	CFAP74
chr1	1959974	1961974	CFAP74
chr1	1960106	1962106	CFAP74
chr1	1960108	1962108	CFAP74
chr1	1990929	1992929	CFAP74
chr1	2003714	2005714	CFAP74
chr1	2003786	2005786	CFAP74
chr1	2003837	2005837	CFAP74
chr1	2003837	2005837	CFAP74
chr1	2003837	2005837	CFAP74
chr1	2015530	2017530	LOC105378589
chr1	2015639	2017639	LOC105378589
chr1	2017329	2019329	GABRD
chr1	2017345	2019345	GABRD
chr1	2017360	2019360	GABRD
chr1	2017360	2019360	GABRD
chr1	2017360	2019360	GABRD
chr1	2017379	2019379	GABRD
chr1	2017387	2019387	GABRD
chr1	2017404	2019404	GABRD
chr1	2017484	2019484	GABRD
chr1	2020315	2022315	GABRD
chr1	2022270	2024270	GABRD
chr1	2023346	2025346	GABRD
chr1	2023526	2025526	GABRD
chr1	2024528	2026528	GABRD
chr1	2024895	2026895	GABRD
chr1	2025253	2027253	GABRD
chr1	2025561	2025961	T
chr1	2025629	2027629	GABRD
chr1	2026919	2028919	GABRD
chr1	2044561	2045561	T
chr1	2048411	2050411	PRKCZ
chr1	2048485	2050485	PRKCZ
chr1	2048503	2050503	PRKCZ
chr1	2048808	2050808	PRKCZ
chr1	2049161	2049361	T
chr1	2049361	2049561	B
chr1	2049561	2050161	T
chr1	2049651	2051651	PRKCZ-DT
chr1	2050070	2052070	PRKCZ-DT
chr1	2050161	2050961	T
chr1	2050961	2051761	T
chr1	2051761	2051961	T
chr1	2053441	2055441	PRKCZ
chr1	2053679	2055679	PRKCZ
chr1	2071462	2073462	PRKCZ
chr1	2071719	2073719	PRKCZ
chr1	2071986	2073986	PRKCZ
chr1	2072688	2074688	PRKCZ
chr1	2072855	2074855	PRKCZ
chr1	2073244	2075244	PRKCZ
chr1	2080248	2082248	PRKCZ
chr1	2102716	2104716	PRKCZ
chr1	2102739	2104739	PRKCZ
chr1	2109654	2111654	PRKCZ
chr1	2114205	2116205	PRKCZ
chr1	2131638	2133638	PRKCZ
chr1	2132361	2133361	T
chr1	2132813	2134813	PRKCZ
chr1	2132990	2134990	PRKCZ
chr1	2133262	2135262	PRKCZ
chr1	2133361	2133761	T
chr1	2133761	2133961	T
chr1	2142451	2144451	PRKCZ
chr1	2143357	2145357	PRKCZ
chr1	2143387	2145387	PRKCZ
chr1	2148561	2149161	T
chr1	2166848	2168848	PRKCZ
chr1	2166975	2168975	PRKCZ
chr1	2174361	2174961	T
chr1	2183875	2185875	PRKCZ-AS1
chr1	2184389	2186389	PRKCZ-AS1
chr1	2189161	2189361	T
chr1	2189361	2189761	T
chr1	2189761	2190361	T
chr1	2193961	2194361	T
chr1	2194108	2196108	FAAP20
chr1	2194213	2196213	FAAP20
chr1	2194361	2194961	T
chr1	2194739	2196739	FAAP20
chr1	2194741	2196741	FAAP20
chr1	2194748	2196748	FAAP20
chr1	2194750	2196750	FAAP20
chr1	2194751	2196751	FAAP20
chr1	2194772	2196772	FAAP20
chr1	2194775	2196775	FAAP20
chr1	2194775	2196775	FAAP20
chr1	2194961	2195561	T
chr1	2198761	2199761	T
chr1	2199907	2201907	FAAP20
chr1	2203882	2205882	FAAP20
chr1	2204561	2204761	T
chr1	2204761	2205361	T
chr1	2205361	2206161	T
chr1	2207733	2209733	FAAP20
chr1	2212361	2213361	T
chr1	2212574	2214574	FAAP20
chr1	2212720	2214720	FAAP20
chr1	2226319	2228319	SKI
chr1	2226561	2227961	T
chr1	2228761	2230761	T
chr1	2230479	2232479	SKI
chr1	2230761	2230961	T
chr1	2231161	2235761	T
chr1	2236161	2236361	T
chr1	2236761	2238361	T
chr1	2245996	2247996	SKI
chr1	2258561	2258761	T
chr1	2258961	2259161	T
chr1	2288961	2289361	T
chr1	2289761	2291561	T
chr1	2300161	2301961	T
chr1	2301646	2303646	SKI
chr1	2314361	2314761	T
chr1	2314761	2315361	T
chr1	2315361	2316161	T
chr1	2351857	2353857	LOC100129534
chr1	2352820	2354820	LOC100129534
chr1	2375878	2377878	MORN1
chr1	2385121	2387121	MORN1
chr1	2387529	2389529	MORN1
chr1	2388316	2390316	MORN1
chr1	2388337	2390337	MORN1
chr1	2389775	2391775	RER1
chr1	2389828	2391828	RER1
chr1	2389841	2391841	RER1
chr1	2389843	2391843	RER1
chr1	2389857	2391857	RER1
chr1	2389890	2391890	RER1
chr1	2389996	2391996	MORN1
chr1	2390561	2391161	T
chr1	2391174	2393174	RER1
chr1	2391554	2393554	MORN1
chr1	2391561	2392161	T
chr1	2391671	2393671	MORN1
chr1	2391687	2393687	MORN1
chr1	2391707	2393707	MORN1
chr1	2392005	2394005	RER1
chr1	2392161	2393161	T
chr1	2399951	2401951	RER1
chr1	2410004	2412004	PEX10
chr1	2410836	2412836	PEX10
chr1	2411761	2412161	T
chr1	2412161	2412761	T
chr1	2412456	2414456	PEX10
chr1	2412514	2414514	PEX10
chr1	2412535	2414535	PEX10
chr1	2412540	2414540	PEX10
chr1	2412564	2414564	PEX10
chr1	2412564	2414564	PEX10
chr1	2412761	2414761	T
chr1	2413797	2415797	PEX10
chr1	2415361	2417361	T
chr1	2423980	2425980	PLCH2
chr1	2443161	2443561	B
chr1	2465459	2467459	PLCH2
chr1	2466361	2467561	T
chr1	2474289	2476289	PLCH2
chr1	2474315	2476315	PLCH2
chr1	2477090	2479090	PLCH2
chr1	2477888	2479888	PLCH2
chr1	2495782	2497782	PLCH2
chr1	2496647	2498647	PLCH2
chr1	2499761	2500361	T
chr1	2513013	2515013	PANK4
chr1	2514085	2516085	PANK4
chr1	2514403	2516403	PANK4
chr1	2515937	2517937	PANK4
chr1	2519295	2521295	PANK4
chr1	2520901	2522901	PANK4
chr1	2523361	2525961	T
chr1	2525961	2526761	T
chr1	2526187	2528187	PANK4
chr1	2526575	2528575	PANK4
chr1	2526596	2528596	PANK4
chr1	2526596	2528596	PANK4
chr1	2526596	2528596	PANK4
chr1	2526597	2528597	PANK4
chr1	2526761	2527161	T
chr1	2528761	2529561	B
chr1	2529561	2529761	T
chr1	2529761	2530761	B
chr1	2530263	2532263	HES5
chr1	2530961	2531161	B
chr1	2545761	2545961	T
chr1	2546361	2546961	T
chr1	2546961	2547361	T
chr1	2547361	2548561	T
chr1	2548561	2548961	T
chr1	2548961	2549561	T
chr1	2551598	2553598	TNFRSF14-AS1
chr1	2552106	2554106	TNFRSF14-AS1
chr1	2553639	2555639	TNFRSF14
chr1	2553791	2555791	TNFRSF14
chr1	2553802	2555802	TNFRSF14
chr1	2553980	2555980	TNFRSF14
chr1	2554150	2556150	TNFRSF14-AS1
chr1	2554222	2556222	TNFRSF14
chr1	2554245	2556245	TNFRSF14-AS1
chr1	2554371	2556371	TNFRSF14
chr1	2554386	2556386	TNFRSF14
chr1	2554405	2556405	TNFRSF14
chr1	2554406	2556406	TNFRSF14
chr1	2554557	2556557	TNFRSF14
chr1	2554571	2556571	TNFRSF14
chr1	2555161	2556161	T
chr1	2555813	2557813	TNFRSF14
chr1	2556361	2556561	T
chr1	2556561	2556961	T
chr1	2556961	2557761	T
chr1	2557011	2559011	TNFRSF14-AS1
chr1	2557031	2559031	TNFRSF14-AS1
chr1	2557580	2559580	TNFRSF14
chr1	2558554	2560554	TNFRSF14
chr1	2558682	2560682	TNFRSF14
chr1	2559801	2561801	TNFRSF14
chr1	2564410	2566410	LOC100996583
chr1	2577361	2578961	T
chr1	2579560	2581560	LOC100996583
chr1	2583161	2586161	T
chr1	2584491	2586491	PRXL2B
chr1	2584540	2586540	PRXL2B
chr1	2584750	2586750	PRXL2B
chr1	2584750	2586750	PRXL2B
chr1	2584777	2586777	PRXL2B
chr1	2584780	2586780	PRXL2B
chr1	2584796	2586796	PRXL2B
chr1	2584798	2586798	PRXL2B
chr1	2584817	2586817	PRXL2B
chr1	2584833	2586833	PRXL2B
chr1	2584877	2586877	PRXL2B
chr1	2585042	2587042	PRXL2B
chr1	2585078	2587078	PRXL2B
chr1	2585085	2587085	PRXL2B
chr1	2586161	2587361	T
chr1	2586594	2588594	PRXL2B
chr1	2587361	2587961	T
chr1	2592561	2592961	T
chr1	2592678	2594678	MMEL1
chr1	2592868	2594868	MMEL1
chr1	2592879	2594879	MMEL1
chr1	2594073	2596073	MMEL1
chr1	2611401	2613401	MMEL1
chr1	2628761	2628961	B
chr1	2629161	2629361	T
chr1	2629494	2631494	MMEL1
chr1	2629494	2631494	MMEL1
chr1	2630568	2632568	MMEL1-AS1
chr1	2632979	2634979	MMEL1
chr1	2633016	2635016	MMEL1
chr1	2641961	2642761	T
chr1	2642761	2643361	T
chr1	2643361	2643761	T
chr1	2766091	2768091	LOC105378598
chr1	2771603	2773603	LOC105378598
chr1	2789665	2791665	TTC34
chr1	2801717	2803717	TTC34
chr1	2840235	2840435	T
chr1	2840635	2840835	T
chr1	3019467	3021467	ACTRT2
chr1	3061751	3063751	PRDM16-DT
chr1	3061866	3063866	PRDM16-DT
chr1	3062032	3064032	PRDM16-DT
chr1	3062742	3064742	PRDM16-DT
chr1	3063786	3065786	PRDM16-DT
chr1	3067168	3069168	PRDM16
chr1	3067183	3069183	PRDM16
chr1	3067197	3069197	PRDM16
chr1	3067203	3069203	PRDM16
chr1	3067211	3069211	PRDM16
chr1	3067769	3069769	PRDM16-DT
chr1	3068437	3070437	PRDM16-DT
chr1	3068636	3069636	T
chr1	3069636	3070036	B
chr1	3070036	3071236	T
chr1	3125975	3127975	MIR4251
chr1	3160836	3161236	T
chr1	3235931	3237931	PRDM16
chr1	3242132	3244132	PRDM16
chr1	3323149	3325149	LOC105378604
chr1	3394491	3396491	PRDM16
chr1	3422919	3424919	PRDM16
chr1	3423216	3425216	PRDM16
chr1	3452665	3454665	ARHGEF16
chr1	3453836	3454436	B
chr1	3454436	3454636	T
chr1	3454636	3455236	B
chr1	3455236	3455436	T
chr1	3464005	3466005	ARHGEF16
chr1	3464971	3466971	ARHGEF16
chr1	3466544	3468544	ARHGEF16
chr1	3469607	3471607	ARHGEF16
chr1	3469624	3471624	ARHGEF16
chr1	3470769	3472769	ARHGEF16
chr1	3491436	3491636	T
chr1	3491636	3491836	T
chr1	3493486	3495486	MEGF6
chr1	3494244	3496244	MEGF6
chr1	3496014	3498014	MEGF6
chr1	3496717	3498717	MEGF6
chr1	3530036	3530636	T
chr1	3530636	3530836	T
chr1	3531236	3532036	T
chr1	3531448	3533448	MEGF6
chr1	3560790	3562790	MIR551A
chr1	3597636	3598836	T
chr1	3610436	3610636	B
chr1	3610836	3611436	B
chr1	3611277	3613277	MEGF6
chr1	3611436	3611836	T
chr1	3611508	3613508	MEGF6
chr1	3611836	3612036	B
chr1	3623015	3625015	TPRG1L
chr1	3623050	3625050	TPRG1L
chr1	3623236	3624236	T
chr1	3624236	3624436	T
chr1	3624743	3626743	MEGF6
chr1	3624836	3625636	T
chr1	3625636	3626236	T
chr1	3635433	3637433	WRAP73
chr1	3635450	3637450	WRAP73
chr1	3637057	3639057	WRAP73
chr1	3639625	3641625	WRAP73
chr1	3649236	3649636	T
chr1	3649636	3650236	T
chr1	3650026	3652026	WRAP73
chr1	3650058	3652058	WRAP73
chr1	3650061	3652061	WRAP73
chr1	3650063	3652063	WRAP73
chr1	3650103	3652103	WRAP73
chr1	3650236	3651036	B
chr1	3650516	3652516	TP73
chr1	3650520	3652520	TP73
chr1	3650565	3652565	TP73
chr1	3650565	3652565	TP73
chr1	3650565	3652565	TP73
chr1	3651236	3652236	B
chr1	3652236	3652436	T
chr1	3652436	3653036	B
chr1	3652761	3654761	WRAP73
chr1	3668772	3670772	TP73-AS3
chr1	3680366	3682366	TP73
chr1	3680366	3682366	TP73
chr1	3688672	3690672	TP73
chr1	3688672	3690672	TP73
chr1	3688672	3690672	TP73
chr1	3688707	3690707	TP73
chr1	3696046	3698046	TP73
chr1	3696058	3698058	TP73
chr1	3725478	3727478	TP73
chr1	3742858	3744858	TP73-AS1
chr1	3743187	3745187	TP73-AS1
chr1	3743261	3745261	TP73-AS1
chr1	3743370	3745370	TP73-AS1
chr1	3744460	3746460	CCDC27
chr1	3745905	3747905	TP73-AS1
chr1	3746147	3748147	TP73-AS1
chr1	3746383	3748383	TP73-AS1
chr1	3746636	3747836	T
chr1	3746714	3748714	TP73-AS1
chr1	3746715	3748715	TP73-AS1
chr1	3746725	3748725	TP73-AS1
chr1	3746742	3748742	TP73-AS1
chr1	3746771	3748771	TP73-AS1
chr1	3746791	3748791	TP73-AS1
chr1	3746791	3748791	TP73-AS1
chr1	3746877	3748877	TP73-AS1
chr1	3746884	3748884	TP73-AS1
chr1	3746887	3748887	TP73-AS1
chr1	3746898	3748898	TP73-AS1
chr1	3746907	3748907	TP73-AS1
chr1	3746942	3748942	TP73-AS1
chr1	3746956	3748956	TP73-AS1
chr1	3746971	3748971	TP73-AS1
chr1	3747023	3749023	TP73-AS1
chr1	3747322	3749322	TP73-AS1
chr1	3747336	3749336	TP73-AS1
chr1	3747373	3749373	TP73-AS1
chr1	3750445	3752445	CCDC27
chr1	3750450	3752450	CCDC27
chr1	3770749	3772749	SMIM1
chr1	3770771	3772771	SMIM1
chr1	3770787	3772787	SMIM1
chr1	3770825	3772825	SMIM1
chr1	3771636	3772236	T
chr1	3772236	3773036	T
chr1	3773036	3773436	T
chr1	3784047	3786047	LRRC47
chr1	3784175	3786175	LRRC47
chr1	3795436	3796036	T
chr1	3796036	3796636	T
chr1	3796498	3798498	LRRC47
chr1	3796636	3797236	T
chr1	3816458	3818458	CEP104
chr1	3831224	3833224	CEP104
chr1	3837136	3839136	CEP104
chr1	3837152	3839152	CEP104
chr1	3846005	3848005	CEP104
chr1	3847704	3849704	CEP104
chr1	3855267	3857267	DFFB
chr1	3855267	3857267	DFFB
chr1	3855281	3857281	DFFB
chr1	3855460	3857460	DFFB
chr1	3855473	3857473	DFFB
chr1	3855473	3857473	DFFB
chr1	3855476	3857476	DFFB
chr1	3855517	3857517	DFFB
chr1	3855600	3857600	DFFB
chr1	3856236	3856836	T
chr1	3856836	3857836	T
chr1	3857194	3859194	CEP104
chr1	3857198	3859198	CEP104
chr1	3857211	3859211	CEP104
chr1	3857211	3859211	CEP104
chr1	3857211	3859211	CEP104
chr1	3857211	3859211	CEP104
chr1	3857211	3859211	CEP104
chr1	3857211	3859211	CEP104
chr1	3857211	3859211	CEP104
chr1	3857211	3859211	CEP104
chr1	3857211	3859211	CEP104
chr1	3857211	3859211	CEP104
chr1	3857211	3859211	CEP104
chr1	3857211	3859211	CEP104
chr1	3857211	3859211	CEP104
chr1	3857214	3859214	CEP104
chr1	3857225	3859225	CEP104
chr1	3857233	3859233	CEP104
chr1	3857233	3859233	CEP104
chr1	3857396	3859396	CEP104
chr1	3857836	3858836	T
chr1	3865663	3867663	DFFB
chr1	3881507	3883507	DFFB
chr1	3898352	3900352	LINC01134
chr1	3898372	3900372	LINC01134
chr1	3898404	3900404	LINC01134
chr1	3898416	3900416	LINC01134
chr1	3899236	3899836	T
chr1	3899836	3901036	T
chr1	3900221	3902221	C1orf174
chr1	3900247	3902247	C1orf174
chr1	3900251	3902251	C1orf174
chr1	3900253	3902253	C1orf174
chr1	3900258	3902258	C1orf174
chr1	3900258	3902258	C1orf174
chr1	3900260	3902260	C1orf174
chr1	3900272	3902272	C1orf174
chr1	3900272	3902272	C1orf174
chr1	3900278	3902278	C1orf174
chr1	3900293	3902293	C1orf174
chr1	3901036	3901636	T
chr1	3902236	3903636	T
chr1	3921836	3922236	T
chr1	3938486	3940486	LINC01346
chr1	3938565	3940565	LINC01346
chr1	3938617	3940617	LINC01346
chr1	3948900	3950900	LINC01345
chr1	3948900	3950900	LINC01345
chr1	3949024	3951024	LINC01345
chr1	3949024	3951024	LINC01345
chr1	3974133	3976133	LINC02780
chr1	3974140	3976140	LINC02780
chr1	3974140	3976140	LINC02780
chr1	4410027	4412027	LINC01777
chr1	4410042	4412042	LINC01777
chr1	4410042	4412042	LINC01777
chr1	4410051	4412051	LINC01777
chr1	4410079	4412079	LINC01777
chr1	4410081	4412081	LINC01777
chr1	4410089	4412089	LINC01777
chr1	4410095	4412095	LINC01777
chr1	4410096	4412096	LINC01777
chr1	4410139	4412139	LINC01777
chr1	4410139	4412139	LINC01777
chr1	4413553	4415553	LINC01777
chr1	4414311	4416311	LINC01777
chr1	4569481	4571481	LINC01646
chr1	4569489	4571489	LINC01646
chr1	4569499	4571499	LINC01646
chr1	4569504	4571504	LINC01646
chr1	4569504	4571504	LINC01646
chr1	4569513	4571513	LINC01646
chr1	4569516	4571516	LINC01646
chr1	4569548	4571548	LINC01646
chr1	4652609	4654609	AJAP1
chr1	4652732	4654732	AJAP1
chr1	4652740	4652940	B
chr1	4652940	4653140	T
chr1	4709155	4711155	AJAP1
chr1	4971381	4973381	LINC02781
chr1	5090899	5092899	LINC02782
chr1	5329140	5329340	T
chr1	5329540	5329740	T
chr1	5388940	5389940	T
chr1	5423140	5423540	T
chr1	5492804	5494804	LOC105376686
chr1	5492889	5494889	LOC105376686
chr1	5493057	5495057	LOC105376686
chr1	5862741	5864741	MIR4689
chr1	5867652	5869652	NPHP4
chr1	5868375	5870375	NPHP4
chr1	5873841	5875841	NPHP4
chr1	5877466	5879466	NPHP4
chr1	5882849	5884849	NPHP4
chr1	5905324	5907324	NPHP4
chr1	5988927	5990927	KCNAB2
chr1	5989320	5991320	KCNAB2
chr1	5990262	5992262	KCNAB2
chr1	5990639	5992639	KCNAB2
chr1	5990666	5992666	KCNAB2
chr1	5990671	5992671	KCNAB2
chr1	5990671	5992671	KCNAB2
chr1	5990675	5992675	KCNAB2
chr1	5990685	5992685	KCNAB2
chr1	5990693	5992693	KCNAB2
chr1	5990703	5992703	KCNAB2
chr1	5990706	5992706	KCNAB2
chr1	5990711	5992711	KCNAB2
chr1	5990711	5992711	KCNAB2
chr1	5990714	5992714	KCNAB2
chr1	5990723	5992723	KCNAB2
chr1	5990731	5992731	KCNAB2
chr1	5990753	5992753	KCNAB2
chr1	5990760	5992760	KCNAB2
chr1	5990940	5991740	T
chr1	5991740	5993140	T
chr1	5992424	5994424	NPHP4
chr1	5992425	5994425	NPHP4
chr1	5992447	5994447	NPHP4
chr1	5992473	5994473	NPHP4
chr1	5992473	5994473	NPHP4
chr1	5993140	5995340	T
chr1	6024013	6026013	KCNAB2
chr1	6024163	6026163	KCNAB2
chr1	6024272	6026272	KCNAB2
chr1	6024275	6026275	KCNAB2
chr1	6024276	6026276	KCNAB2
chr1	6024294	6026294	KCNAB2
chr1	6024320	6026320	KCNAB2
chr1	6024327	6026327	KCNAB2
chr1	6024334	6026334	KCNAB2
chr1	6024345	6026345	KCNAB2
chr1	6024345	6026345	KCNAB2
chr1	6024347	6026347	KCNAB2
chr1	6024361	6026361	KCNAB2
chr1	6025297	6027297	KCNAB2
chr1	6025540	6025940	T
chr1	6025940	6026340	T
chr1	6026340	6028940	T
chr1	6032283	6034283	KCNAB2
chr1	6032677	6034677	KCNAB2
chr1	6032980	6034980	KCNAB2
chr1	6033090	6035090	KCNAB2
chr1	6033917	6035917	KCNAB2
chr1	6043921	6045921	KCNAB2
chr1	6044114	6046114	KCNAB2
chr1	6044114	6046114	KCNAB2
chr1	6063753	6065753	KCNAB2
chr1	6071415	6073415	KCNAB2
chr1	6085501	6087501	KCNAB2
chr1	6088296	6090296	KCNAB2
chr1	6092316	6094316	KCNAB2
chr1	6092400	6094400	KCNAB2
chr1	6092483	6094483	KCNAB2
chr1	6106772	6108772	CHD5
chr1	6128542	6130542	CHD5
chr1	6131739	6133739	CHD5
chr1	6144104	6146104	CHD5
chr1	6180023	6182023	CHD5
chr1	6180321	6182321	CHD5
chr1	6180740	6181140	B
chr1	6197757	6199757	RPL22
chr1	6198140	6198940	T
chr1	6198940	6199740	T
chr1	6199553	6201553	RPL22
chr1	6199563	6201563	RPL22
chr1	6199595	6201595	RPL22
chr1	6199740	6200340	T
chr1	6200842	6202842	RPL22
chr1	6203475	6205475	RNF207
chr1	6203494	6205494	RPL22
chr1	6204119	6206119	RNF207
chr1	6204129	6206129	RNF207
chr1	6204940	6206740	B
chr1	6205780	6207780	RNF207-AS1
chr1	6206618	6208618	RNF207
chr1	6206860	6208860	RNF207
chr1	6208340	6208740	B
chr1	6208740	6209340	T
chr1	6208902	6210902	RNF207
chr1	6208938	6210938	RNF207
chr1	6209035	6211035	RNF207
chr1	6209244	6211244	RPL22
chr1	6209340	6209540	T
chr1	6209389	6211389	LOC107985733
chr1	6209540	6209740	B
chr1	6210738	6212738	RNF207
chr1	6232692	6234692	ICMT-DT
chr1	6234240	6236240	ICMT-DT
chr1	6234740	6235540	T
chr1	6235540	6236540	T
chr1	6235771	6237771	ICMT-DT
chr1	6235964	6237964	ICMT
chr1	6235972	6237972	ICMT
chr1	6235972	6237972	ICMT
chr1	6242140	6242340	B
chr1	6242179	6244179	HES3
chr1	6245340	6246340	B
chr1	6259540	6260140	B
chr1	6260140	6261340	T
chr1	6261098	6263098	GPR153
chr1	6261340	6261740	B
chr1	6295504	6297504	ACOT7
chr1	6347940	6348940	T
chr1	6352249	6354249	ACOT7
chr1	6358940	6360340	T
chr1	6359344	6361344	ACOT7
chr1	6360707	6362707	ACOT7
chr1	6385813	6387813	ACOT7
chr1	6392540	6393140	T
chr1	6393140	6393740	T
chr1	6393361	6395361	ACOT7
chr1	6393361	6395361	ACOT7
chr1	6393361	6395361	ACOT7
chr1	6393740	6394340	T
chr1	6393766	6395766	ACOT7
chr1	6393767	6395767	ACOT7
chr1	6418940	6420740	B
chr1	6419903	6421903	HES2
chr1	6419907	6421907	HES2
chr1	6419917	6421917	HES2
chr1	6419919	6421919	HES2
chr1	6422776	6424776	ESPN
chr1	6422788	6424788	ESPN
chr1	6423540	6424340	B
chr1	6424670	6426670	HES2
chr1	6424740	6425340	B
chr1	6429896	6431896	MIR4252
chr1	6435300	6437300	ESPN
chr1	6435568	6437568	ESPN
chr1	6438378	6440378	ESPN
chr1	6440140	6440340	B
chr1	6440340	6440740	T
chr1	6440740	6441140	B
chr1	6445331	6447331	ESPN
chr1	6445351	6447351	ESPN
chr1	6446043	6448043	ESPN
chr1	6446043	6448043	ESPN
chr1	6446467	6448467	ESPN
chr1	6446520	6448520	ESPN
chr1	6446740	6448740	B
chr1	6447055	6449055	ESPN
chr1	6448374	6450374	ESPN
chr1	6448940	6449340	B
chr1	6449317	6451317	ESPN
chr1	6449658	6451658	ESPN
chr1	6449717	6451717	ESPN
chr1	6453940	6454140	B
chr1	6454940	6455340	T
chr1	6458508	6460508	ESPN
chr1	6459740	6460340	T
chr1	6460340	6460740	T
chr1	6460740	6461340	T
chr1	6462607	6464607	TNFRSF25
chr1	6463347	6465347	TNFRSF25
chr1	6463622	6465622	TNFRSF25
chr1	6463940	6465940	T
chr1	6465272	6467272	TNFRSF25
chr1	6465470	6467470	TNFRSF25
chr1	6465630	6467630	TNFRSF25
chr1	6465858	6467858	TNFRSF25
chr1	6465940	6466140	T
chr1	6466099	6468099	TNFRSF25
chr1	6466099	6468099	TNFRSF25
chr1	6466107	6468107	TNFRSF25
chr1	6466107	6468107	TNFRSF25
chr1	6466107	6468107	TNFRSF25
chr1	6466107	6468107	TNFRSF25
chr1	6466107	6468107	TNFRSF25
chr1	6466107	6468107	TNFRSF25
chr1	6466107	6468107	TNFRSF25
chr1	6466140	6466740	T
chr1	6466173	6468173	TNFRSF25
chr1	6466175	6468175	TNFRSF25
chr1	6466175	6468175	TNFRSF25
chr1	6466175	6468175	TNFRSF25
chr1	6466175	6468175	TNFRSF25
chr1	6469163	6471163	PLEKHG5
chr1	6469454	6471454	PLEKHG5
chr1	6470732	6472732	PLEKHG5
chr1	6470938	6472938	PLEKHG5
chr1	6471583	6473583	PLEKHG5
chr1	6472240	6474240	PLEKHG5
chr1	6475497	6477497	PLEKHG5
chr1	6477588	6479588	PLEKHG5
chr1	6477658	6479658	PLEKHG5
chr1	6485140	6485540	B
chr1	6485469	6487469	PLEKHG5
chr1	6485469	6487469	PLEKHG5
chr1	6485740	6485940	B
chr1	6485895	6487895	PLEKHG5
chr1	6485952	6487952	PLEKHG5
chr1	6485952	6487952	PLEKHG5
chr1	6485954	6487954	PLEKHG5
chr1	6485954	6487954	PLEKHG5
chr1	6486340	6486540	B
chr1	6489940	6490140	T
chr1	6490540	6491540	T
chr1	6490570	6492570	PLEKHG5
chr1	6490580	6492580	PLEKHG5
chr1	6490594	6492594	PLEKHG5
chr1	6491667	6493667	PLEKHG5
chr1	6491696	6493696	PLEKHG5
chr1	6496569	6498569	PLEKHG5
chr1	6496569	6498569	PLEKHG5
chr1	6496696	6498696	PLEKHG5
chr1	6496740	6497140	B
chr1	6497096	6499096	PLEKHG5
chr1	6497140	6497340	T
chr1	6497340	6497740	T
chr1	6497424	6499424	PLEKHG5
chr1	6497740	6497940	T
chr1	6506158	6508158	PLEKHG5
chr1	6520009	6522009	PLEKHG5
chr1	6520074	6522074	PLEKHG5
chr1	6533385	6535385	NOL9
chr1	6545017	6547017	NOL9
chr1	6545340	6545740	T
chr1	6550488	6552488	NOL9
chr1	6553140	6553940	T
chr1	6553307	6555307	TAS1R1
chr1	6553309	6555309	TAS1R1
chr1	6553940	6554140	T
chr1	6554500	6556500	NOL9
chr1	6554513	6556513	NOL9
chr1	6554540	6554740	T
chr1	6554740	6555140	T
chr1	6568941	6570941	TAS1R1
chr1	6568941	6570941	TAS1R1
chr1	6577994	6579994	ZBTB48
chr1	6578001	6580001	ZBTB48
chr1	6578017	6580017	ZBTB48
chr1	6578088	6580088	ZBTB48
chr1	6579340	6579940	T
chr1	6579940	6580340	T
chr1	6580340	6581140	T
chr1	6583302	6585302	ZBTB48
chr1	6584207	6586207	ZBTB48
chr1	6585256	6587256	ZBTB48
chr1	6586687	6588687	ZBTB48
chr1	6599140	6601140	T
chr1	6599816	6601816	KLHL21
chr1	6601140	6603540	T
chr1	6602869	6604869	KLHL21
chr1	6603001	6605001	KLHL21
chr1	6603540	6603740	T
chr1	6603740	6603940	T
chr1	6603940	6604540	T
chr1	6611731	6613731	PHF13
chr1	6611762	6613762	PHF13
chr1	6612340	6613140	T
chr1	6613340	6613740	T
chr1	6614540	6615340	T
chr1	6614560	6616560	KLHL21
chr1	6614607	6616607	KLHL21
chr1	6615340	6615940	T
chr1	6622866	6624866	THAP3
chr1	6623171	6625171	THAP3
chr1	6623181	6625181	THAP3
chr1	6623192	6625192	THAP3
chr1	6623198	6625198	THAP3
chr1	6623225	6625225	THAP3
chr1	6623230	6625230	THAP3
chr1	6624740	6625140	T
chr1	6625140	6625740	T
chr1	6625740	6626540	T
chr1	6626395	6628395	THAP3
chr1	6645057	6647057	DNAJC11
chr1	6645112	6647112	DNAJC11
chr1	6668210	6670210	DNAJC11
chr1	6681037	6683037	DNAJC11
chr1	6700740	6701540	T
chr1	6701540	6701940	T
chr1	6701802	6703802	DNAJC11
chr1	6701804	6703804	DNAJC11
chr1	6701816	6703816	DNAJC11
chr1	6701819	6703819	DNAJC11
chr1	6701822	6703822	DNAJC11
chr1	6701823	6703823	DNAJC11
chr1	6701924	6703924	DNAJC11
chr1	6701940	6702340	T
chr1	6722637	6724637	LINC01672
chr1	6722637	6724637	LINC01672
chr1	6722643	6724643	LINC01672
chr1	6722670	6724670	LINC01672
chr1	6722673	6724673	LINC01672
chr1	6722673	6724673	LINC01672
chr1	6783454	6785454	CAMTA1
chr1	6783454	6785454	CAMTA1
chr1	6783464	6785464	CAMTA1
chr1	6783480	6785480	CAMTA1
chr1	6783491	6785491	CAMTA1
chr1	6783518	6785518	CAMTA1
chr1	6783552	6785552	CAMTA1
chr1	6783940	6784540	T
chr1	6784540	6786140	T
chr1	6784843	6786843	CAMTA1-DT
chr1	6786140	6786940	T
chr1	6804988	6806988	CAMTA1
chr1	6823110	6825110	CAMTA1
chr1	6851048	6853048	CAMTA1
chr1	6851052	6853052	CAMTA1
chr1	6851095	6853095	CAMTA1
chr1	6872056	6874056	CAMTA1
chr1	6961940	6962740	T
chr1	6962740	6962940	T
chr1	6962940	6963140	B
chr1	6963140	6963340	T
chr1	6963340	6963940	B
chr1	7366942	7368942	CAMTA1
chr1	7389419	7391419	CAMTA1-AS2
chr1	7389754	7391754	CAMTA1-AS2
chr1	7441554	7443554	CAMTA1-AS1
chr1	7669740	7670340	T
chr1	7679940	7680340	T
chr1	7680540	7680740	T
chr1	7680740	7680940	T
chr1	7680940	7681340	T
chr1	7703740	7703940	B
chr1	7703940	7704140	T
chr1	7704140	7705740	T
chr1	7705740	7705940	B
chr1	7705940	7706140	T
chr1	7734408	7736408	CAMTA1
chr1	7742914	7744914	CAMTA1
chr1	7742961	7744961	CAMTA1
chr1	7769296	7771296	VAMP3
chr1	7770707	7772707	VAMP3
chr1	7770740	7771140	T
chr1	7771140	7771740	T
chr1	7771740	7772340	T
chr1	7775097	7777097	VAMP3
chr1	7782291	7784291	PER3
chr1	7782320	7784320	PER3
chr1	7782429	7784429	PER3
chr1	7782429	7784429	PER3
chr1	7782703	7784703	PER3
chr1	7782940	7783140	T
chr1	7783140	7784540	T
chr1	7783523	7785523	PER3
chr1	7784540	7784740	T
chr1	7801051	7803051	PER3
chr1	7826540	7827740	T
chr1	7834808	7836808	PER3
chr1	7853065	7855065	UTS2
chr1	7853431	7855431	UTS2
chr1	7853512	7855512	UTS2
chr1	7902540	7902940	T
chr1	7912140	7912340	T
chr1	7912340	7913540	T
chr1	7929540	7930340	T
chr1	7930740	7931540	T
chr1	7935100	7937100	TNFRSF9
chr1	7937140	7937940	T
chr1	7938140	7938340	T
chr1	7938304	7940304	TNFRSF9
chr1	7938340	7938540	T
chr1	7938540	7939140	T
chr1	7939140	7939540	T
chr1	7939540	7939740	B
chr1	7939740	7939940	T
chr1	7939940	7940140	T
chr1	7940140	7942740	T
chr1	7940839	7942839	TNFRSF9
chr1	7943165	7945165	TNFRSF9
chr1	7943165	7945165	TNFRSF9
chr1	7949340	7949740	T
chr1	7952291	7954291	PARK7
chr1	7953740	7954340	T
chr1	7954340	7954740	T
chr1	7954740	7955340	T
chr1	7956140	7956940	T
chr1	7959663	7961663	PARK7
chr1	7959692	7961692	PARK7
chr1	7959701	7961701	PARK7
chr1	7959711	7961711	PARK7
chr1	7959748	7961748	PARK7
chr1	7959894	7961894	PARK7
chr1	7959969	7961969	PARK7
chr1	7960340	7960540	T
chr1	7960540	7961140	T
chr1	7960767	7962767	PARK7
chr1	7961140	7962140	T
chr1	7962140	7962740	T
chr1	7963351	7965351	PARK7
chr1	8015633	8017633	ERRFI1
chr1	8025140	8025540	B
chr1	8025540	8026940	T
chr1	8026283	8028283	ERRFI1
chr1	8026296	8028296	ERRFI1
chr1	8026296	8028296	ERRFI1
chr1	8026309	8028309	ERRFI1
chr1	8113540	8113740	T
chr1	8199518	8201518	LINC01714
chr1	8200429	8202429	LINC01714
chr1	8206672	8208672	LINC01714
chr1	8216940	8217540	T
chr1	8217540	8218140	B
chr1	8316114	8318114	SLC45A1
chr1	8317540	8317740	T
chr1	8317740	8318940	T
chr1	8322330	8324330	SLC45A1
chr1	8328138	8330138	SLC45A1
chr1	8328428	8330428	SLC45A1
chr1	8362844	8364844	RERE
chr1	8364838	8366838	RERE
chr1	8395140	8396140	T
chr1	8420940	8421340	T
chr1	8421340	8421740	T
chr1	8421740	8422540	T
chr1	8422540	8422740	T
chr1	8422645	8424645	RERE-AS1
chr1	8423400	8425400	RERE-AS1
chr1	8423419	8425419	RERE
chr1	8423540	8423940	T
chr1	8423638	8425638	RERE-AS1
chr1	8423666	8425666	RERE
chr1	8423666	8425666	RERE
chr1	8423940	8425340	T
chr1	8424234	8426234	RERE
chr1	8425212	8427212	RERE
chr1	8427140	8427540	T
chr1	8430740	8430940	T
chr1	8510141	8510741	T
chr1	8523541	8526341	T
chr1	8525939	8527939	RERE
chr1	8526027	8528027	RERE
chr1	8526039	8528039	RERE
chr1	8590841	8592841	RERE
chr1	8604141	8604541	T
chr1	8624380	8626380	RERE
chr1	8656371	8658371	RERE
chr1	8680541	8680941	T
chr1	8680941	8681741	T
chr1	8681741	8682141	T
chr1	8701141	8701741	T
chr1	8701741	8701941	B
chr1	8702141	8702541	B
chr1	8702541	8702741	T
chr1	8702741	8703141	B
chr1	8703141	8703341	T
chr1	8703219	8705219	RERE
chr1	8703341	8703941	B
chr1	8753838	8755838	RERE
chr1	8816341	8817141	T
chr1	8817141	8818141	T
chr1	8817271	8819271	RERE
chr1	8817465	8819465	RERE
chr1	8817640	8819640	RERE
chr1	8818141	8818741	T
chr1	8848921	8850921	RERE
chr1	8866590	8868590	MIR6728
chr1	8871576	8873576	ENO1
chr1	8871944	8873944	ENO1
chr1	8876741	8877741	T
chr1	8876835	8878835	ENO1-AS1
chr1	8877741	8878141	T
chr1	8878032	8880032	ENO1
chr1	8878033	8880033	ENO1
chr1	8878141	8878541	T
chr1	8878267	8880267	ENO1
chr1	8878541	8879141	T
chr1	8878646	8880646	ENO1
chr1	8878686	8880686	ENO1
chr1	8878688	8880688	ENO1
chr1	8878689	8880689	ENO1
chr1	8878690	8880690	ENO1
chr1	8878692	8880692	ENO1
chr1	8878720	8880720	ENO1
chr1	8878720	8880720	ENO1
chr1	8879092	8881092	ENO1
chr1	8879141	8879741	T
chr1	8879190	8881190	ENO1
chr1	8943867	8945867	CA6
chr1	8943868	8945868	CA6
chr1	8943868	8945868	CA6
chr1	8943882	8945882	CA6
chr1	8943887	8945887	CA6
chr1	8943887	8945887	CA6
chr1	8967741	8968341	T
chr1	8969541	8969941	T
chr1	8969941	8970341	T
chr1	8970341	8970541	T
chr1	8970541	8970741	T
chr1	8970741	8971541	T
chr1	9026423	9028423	SLC2A7
chr1	9039895	9041895	SLC2A5
chr1	9069604	9071604	SLC2A5
chr1	9069635	9071635	SLC2A5
chr1	9069851	9071851	SLC2A5
chr1	9071727	9073727	SLC2A5
chr1	9072265	9074265	SLC2A5
chr1	9073122	9075122	SLC2A5
chr1	9088443	9090443	SLC2A5
chr1	9088457	9090457	SLC2A5
chr1	9088478	9090478	SLC2A5
chr1	9111370	9113370	GPR157
chr1	9127741	9128741	T
chr1	9128741	9129941	T
chr1	9128781	9130781	GPR157
chr1	9129102	9131102	GPR157
chr1	9151777	9153777	MIR34A
chr1	9180004	9182004	LNCTAM34A
chr1	9180164	9182164	LNCTAM34A
chr1	9180165	9182165	LNCTAM34A
chr1	9180178	9182178	LNCTAM34A
chr1	9180214	9182214	LNCTAM34A
chr1	9181341	9181541	T
chr1	9181541	9183141	B
chr1	9182392	9184392	MIR34AHG
chr1	9189038	9191038	LNCTAM34A
chr1	9232774	9234774	H6PD
chr1	9233941	9234141	T
chr1	9234141	9234541	T
chr1	9234541	9235341	T
chr1	9235341	9235741	T
chr1	9237844	9239844	H6PD
chr1	9239541	9239741	T
chr1	9239941	9240141	T
chr1	9275541	9276141	T
chr1	9280541	9280941	T
chr1	9290894	9292894	SPSB1
chr1	9292341	9293941	T
chr1	9292528	9294528	SPSB1
chr1	9293941	9295341	T
chr1	9349431	9351431	SPSB1
chr1	9353707	9355707	SPSB1
chr1	9400341	9400741	T
chr1	9412741	9414141	T
chr1	9416141	9418341	T
chr1	9426141	9426941	T
chr1	9428341	9428741	T
chr1	9428741	9429141	T
chr1	9428916	9430916	LINC02606
chr1	9429075	9431075	LINC02606
chr1	9429141	9429541	T
chr1	9440564	9442564	LINC02606
chr1	9495341	9495741	T
chr1	9537465	9539465	SLC25A33
chr1	9539141	9539341	T
chr1	9539341	9539941	T
chr1	9539941	9540541	T
chr1	9586911	9588911	TMEM201
chr1	9586922	9588922	TMEM201
chr1	9588142	9588542	T
chr1	9588542	9589542	T
chr1	9589542	9590342	T
chr1	9594897	9596897	TMEM201
chr1	9604214	9606214	TMEM201
chr1	9605728	9607728	TMEM201
chr1	9626342	9629342	T
chr1	9629342	9629742	T
chr1	9629742	9631542	T
chr1	9649731	9651731	PIK3CD
chr1	9649732	9651732	PIK3CD
chr1	9649732	9651732	PIK3CD
chr1	9650742	9651542	T
chr1	9652342	9652742	T
chr1	9652742	9655742	T
chr1	9654586	9656586	PIK3CD-AS1
chr1	9686176	9688176	PIK3CD
chr1	9686942	9689342	T
chr1	9687555	9689555	PIK3CD-AS2
chr1	9689342	9689942	T
chr1	9689942	9690342	T
chr1	9704342	9705142	T
chr1	9708198	9710198	PIK3CD
chr1	9708198	9710198	PIK3CD
chr1	9713699	9715699	PIK3CD
chr1	9714276	9716276	PIK3CD
chr1	9716742	9718542	T
chr1	9733486	9735486	CLSTN1
chr1	9750167	9752167	CLSTN1
chr1	9751581	9753581	CLSTN1
chr1	9787142	9787742	T
chr1	9787742	9788142	T
chr1	9799742	9800142	T
chr1	9800142	9800542	T
chr1	9822542	9823142	T
chr1	9823142	9824342	T
chr1	9823669	9825669	CLSTN1
chr1	9823965	9825965	CLSTN1
chr1	9823984	9825984	CLSTN1
chr1	9824342	9824942	T
chr1	9878176	9880176	CTNNBIP1
chr1	9893237	9895237	CTNNBIP1
chr1	9909142	9909942	T
chr1	9910269	9912269	CTNNBIP1
chr1	9910336	9912336	CTNNBIP1
chr1	9910542	9910742	T
chr1	9910742	9911542	T
chr1	9932180	9934180	LZIC
chr1	9935620	9937620	LZIC
chr1	9940923	9942923	NMNAT1
chr1	9941428	9943428	NMNAT1
chr1	9941429	9943429	NMNAT1
chr1	9941475	9943475	NMNAT1
chr1	9941488	9943488	NMNAT1
chr1	9942342	9943142	T
chr1	9942768	9944768	LZIC
chr1	9943142	9943542	T
chr1	9943391	9945391	LZIC
chr1	9943407	9945407	LZIC
chr1	9943542	9944142	T
chr1	9960787	9962787	TMEM274P
chr1	9965381	9967381	MIR5697
chr1	9979052	9981052	NMNAT1
chr1	9995206	9997206	RBP7
chr1	9995228	9997228	RBP7
chr1	9996942	9997142	B
chr1	9997142	9997542	T
chr1	9997542	9998142	B
chr1	10030832	10032832	UBE4B
chr1	10030832	10032832	UBE4B
chr1	10030958	10032958	UBE4B
chr1	10031274	10033274	UBE4B
chr1	10032342	10032742	T
chr1	10032742	10032942	T
chr1	10033342	10034742	T
chr1	10098861	10100861	UBE4B
chr1	10120042	10122042	UBE4B
chr1	10126339	10128339	UBE4B
chr1	10156354	10158354	UBE4B
chr1	10168956	10170956	UBE4B
chr1	10177016	10179016	UBE4B
chr1	10208570	10210570	KIF1B
chr1	10208570	10210570	KIF1B
chr1	10208805	10210805	KIF1B
chr1	10209616	10211616	KIF1B
chr1	10209742	10210342	T
chr1	10210342	10211142	T
chr1	10211142	10211942	T
chr1	10211942	10212142	T
chr1	10216142	10216542	T
chr1	10228764	10230764	KIF1B
chr1	10230250	10232250	KIF1B
chr1	10230329	10232329	KIF1B
chr1	10230329	10232329	KIF1B
chr1	10276558	10278558	KIF1B
chr1	10280450	10282450	KIF1B
chr1	10324742	10325142	T
chr1	10342775	10344775	KIF1B
chr1	10343621	10345621	KIF1B
chr1	10350664	10352664	KIF1B
chr1	10363166	10365166	KIF1B
chr1	10396592	10398592	PGD
chr1	10397044	10399044	PGD
chr1	10397064	10399064	PGD
chr1	10397073	10399073	PGD
chr1	10397112	10399112	PGD
chr1	10397498	10399498	PGD
chr1	10397632	10399632	PGD
chr1	10398143	10398743	T
chr1	10398743	10399543	T
chr1	10399543	10400143	T
chr1	10400543	10400743	T
chr1	10410834	10412834	PGD
chr1	10413292	10415292	PGD
chr1	10416812	10418812	PGD
chr1	10428102	10430102	CENPS-CORT
chr1	10428384	10430384	CENPS-CORT
chr1	10428433	10430433	CENPS
chr1	10428435	10430435	CENPS-CORT
chr1	10428512	10430512	CENPS
chr1	10428783	10430783	CENPS
chr1	10428804	10430804	CENPS-CORT
chr1	10429123	10431123	CENPS
chr1	10429258	10431258	CENPS-CORT
chr1	10429943	10430343	T
chr1	10430343	10430743	T
chr1	10430743	10431543	T
chr1	10438123	10440123	CENPS
chr1	10448031	10450031	CORT
chr1	10470288	10472288	PEX14
chr1	10471743	10472343	T
chr1	10472343	10472743	T
chr1	10472479	10474479	DFFA
chr1	10472488	10474488	DFFA
chr1	10472529	10474529	DFFA
chr1	10472743	10473343	T
chr1	10472950	10474950	PEX14
chr1	10472982	10474982	PEX14
chr1	10474143	10474343	T
chr1	10474343	10474743	T
chr1	10474743	10475343	T
chr1	10475343	10476143	T
chr1	10494743	10494943	T
chr1	10494943	10495143	T
chr1	10495143	10495343	T
chr1	10495343	10495743	T
chr1	10510543	10510943	T
chr1	10510943	10511343	T
chr1	10511343	10511943	T
chr1	10533888	10535888	PEX14
chr1	10638143	10638543	B
chr1	10638543	10638943	T
chr1	10645076	10647076	CASZ1
chr1	10651100	10653100	CASZ1
chr1	10661398	10663398	CASZ1
chr1	10692943	10693943	T
chr1	10693912	10695912	CASZ1
chr1	10693943	10695543	T
chr1	10694479	10696479	CASZ1
chr1	10705575	10707575	CASZ1
chr1	10794543	10794743	B
chr1	10794743	10795143	T
chr1	10795143	10795543	B
chr1	10795743	10795943	B
chr1	10796143	10796343	B
chr1	10796343	10796543	T
chr1	10796646	10798646	CASZ1
chr1	10796650	10798650	CASZ1
chr1	10866743	10867143	B
chr1	10867343	10867743	B
chr1	10917943	10918143	T
chr1	10939543	10940543	T
chr1	10947870	10949870	C1orf127
chr1	10949751	10951751	C1orf127
chr1	10964201	10966201	C1orf127
chr1	10976215	10978215	C1orf127
chr1	10982037	10984037	C1orf127
chr1	11010344	11012344	TARDBP
chr1	11010424	11012424	TARDBP
chr1	11010425	11012425	TARDBP
chr1	11010622	11012622	TARDBP
chr1	11010653	11012653	TARDBP
chr1	11010654	11012654	TARDBP
chr1	11010654	11012654	TARDBP
chr1	11010654	11012654	TARDBP
chr1	11010654	11012654	TARDBP
chr1	11010662	11012662	TARDBP
chr1	11010670	11012670	TARDBP
chr1	11011543	11011943	T
chr1	11011716	11013716	TARDBP
chr1	11011716	11013716	TARDBP
chr1	11011728	11013728	TARDBP
chr1	11011728	11013728	TARDBP
chr1	11011728	11013728	TARDBP
chr1	11011943	11013143	T
chr1	11013143	11013743	T
chr1	11014859	11016859	TARDBP
chr1	11014865	11016865	TARDBP
chr1	11014878	11016878	TARDBP
chr1	11014966	11016966	TARDBP
chr1	11016780	11018780	TARDBP
chr1	11016780	11018780	TARDBP
chr1	11016853	11018853	TARDBP
chr1	11018433	11020433	TARDBP
chr1	11018506	11020506	TARDBP
chr1	11018587	11020587	TARDBP
chr1	11020144	11022144	TARDBP
chr1	11020308	11022308	TARDBP
chr1	11020548	11022548	TARDBP
chr1	11020818	11022818	TARDBP
chr1	11021045	11023045	TARDBP
chr1	11021198	11023198	TARDBP
chr1	11021198	11023198	TARDBP
chr1	11021323	11023323	TARDBP
chr1	11021929	11023929	TARDBP
chr1	11022793	11024793	TARDBP
chr1	11043198	11045198	MASP2
chr1	11047227	11049227	MASP2
chr1	11047233	11049233	MASP2
chr1	11047239	11049239	MASP2
chr1	11055204	11057204	SRM
chr1	11055820	11057820	SRM
chr1	11058743	11059743	T
chr1	11058873	11060873	SRM
chr1	11059686	11061686	SRM
chr1	11059743	11060543	T
chr1	11060018	11062018	SRM
chr1	11060020	11062020	SRM
chr1	11060543	11061343	T
chr1	11061343	11061543	T
chr1	11068924	11070924	EXOSC10
chr1	11072395	11074395	EXOSC10
[truncated: 277,484+ more rows]

## Sheet: Enhancers
Chr	Start	End	EnhancerName
chr1	777820	778220	E
chr1	825220	826220	E
chr1	841220	845020	E
chr1	858220	859020	E
chr1	869420	869620	E
chr1	898020	898820	E
chr1	920420	921020	E
chr1	921220	921420	E
chr1	922876	923268	Enh_1
chr1	923020	923220	E
chr1	925220	925420	E
chr1	925820	926620	E
chr1	940020	940420	E
chr1	942820	943220	E
chr1	957620	958420	E
chr1	965820	966020	E
chr1	967620	968020	E
chr1	983069	983175	Enh_2
chr1	998420	999020	E
chr1	1002220	1002420	E
chr1	1004820	1005620	E
chr1	1006411	1006755	Enh_3
chr1	1010389	1010654	Enh_4
chr1	1015020	1016020	E
chr1	1021020	1021620	E
chr1	1021183	1021432	Enh_5
chr1	1022420	1022620	E
chr1	1023220	1023420	E
chr1	1032420	1032820	E
chr1	1033620	1033820	E
chr1	1034420	1034620	E
chr1	1039020	1039620	E
chr1	1058620	1059020	E
chr1	1062220	1062420	E
chr1	1064620	1064820	E
chr1	1068020	1068220	E
chr1	1069820	1070220	E
chr1	1069913	1070167	Enh_6
chr1	1079220	1079420	E
chr1	1079454	1079715	Enh_7
chr1	1080420	1080620	E
chr1	1104420	1104820	E
chr1	1114820	1115020	E
chr1	1115220	1115420	E
chr1	1122020	1122220	E
chr1	1122620	1122820	E
chr1	1125525	1125715	Enh_8
chr1	1128534	1128731	Enh_9
chr1	1136020	1136220	E
chr1	1136420	1136620	E
chr1	1138020	1138420	E
chr1	1138820	1139020	E
chr1	1143420	1144220	E
chr1	1144820	1145420	E
chr1	1158230	1158578	Enh_10
chr1	1170020	1171020	E
chr1	1171220	1173420	E
chr1	1174220	1174820	E
chr1	1175420	1175620	E
chr1	1182620	1183220	E
chr1	1189220	1189562	Enh_11
chr1	1200420	1200620	E
chr1	1200695	1201083	Enh_12
chr1	1201287	1201766	TEnh_1
chr1	1208151	1208818	Enh_14
chr1	1209220	1209620	E
chr1	1210420	1211220	E
chr1	1211820	1212020	E
chr1	1215020	1215420	E
chr1	1215620	1216820	E
chr1	1217220	1219220	E
chr1	1219820	1220420	E
chr1	1229620	1230420	E
chr1	1233220	1234020	E
chr1	1238006	1238356	Enh_15
chr1	1246020	1247420	E
chr1	1250220	1250620	E
chr1	1251420	1251620	E
chr1	1268620	1269220	E
chr1	1269820	1270820	E
chr1	1271020	1272420	E
chr1	1304620	1305220	E
chr1	1310020	1310620	E
chr1	1320620	1321620	E
chr1	1321620	1323420	E
chr1	1326620	1327020	E
chr1	1347420	1348020	E
chr1	1353820	1354420	E
chr1	1354820	1355020	E
chr1	1355220	1355420	E
chr1	1355620	1356220	E
chr1	1358220	1358620	E
chr1	1360155	1360952	Enh_16
chr1	1370820	1372020	E
chr1	1372220	1372820	E
chr1	1372820	1374220	E
chr1	1397220	1398020	E
chr1	1400620	1401220	E
chr1	1405620	1406020	E
chr1	1408420	1409420	E
chr1	1413305	1413316	Enh_17
chr1	1420820	1421020	E
chr1	1426620	1427020	E
chr1	1427220	1427420	E
chr1	1427420	1427620	E
chr1	1433091	1433406	Enh_18
chr1	1461620	1461820	E
chr1	1470820	1471020	E
chr1	1473020	1473420	E
chr1	1473820	1474020	E
chr1	1504820	1505020	E
chr1	1521296	1521319	Enh_19
chr1	1539220	1539620	E
chr1	1567020	1567420	E
chr1	1570020	1571620	E
chr1	1571620	1573420	E
chr1	1600620	1601020	E
chr1	1606420	1607820	E
chr1	1613620	1614020	E
chr1	1616820	1617220	E
chr1	1628620	1628820	E
chr1	1631621	1631821	E
chr1	1656950	1657150	E
chr1	1657950	1658150	E
chr1	1661139	1661539	E
chr1	1678961	1679161	E
chr1	1721161	1722361	E
chr1	1723161	1723361	E
chr1	1728361	1728561	E
chr1	1728761	1729761	E
chr1	1743561	1743761	E
chr1	1775361	1777361	E
chr1	1781161	1782361	E
chr1	1782581	1783276	Enh_20
chr1	1783361	1783761	E
chr1	1833561	1834361	E
chr1	1840669	1840817	Enh_21
chr1	1841561	1841961	E
chr1	1847161	1847961	E
chr1	1848961	1849561	E
chr1	1849761	1850161	E
chr1	1852961	1853161	E
chr1	1854361	1854761	E
chr1	1855761	1858761	E
chr1	1858961	1859161	E
chr1	1859361	1862761	E
chr1	1862390	1862423	Enh_22
chr1	1862761	1863161	E
chr1	1863161	1866361	E
chr1	1869361	1870961	E
chr1	1871361	1872961	E
chr1	1872961	1873561	E
chr1	1875561	1878961	E
chr1	1879761	1887361	E
chr1	1883323	1883685	Enh_23
chr1	1892761	1893361	E
chr1	1894561	1895761	E
chr1	1899561	1899961	E
chr1	1909010	1909396	Enh_24
chr1	1918161	1918361	E
chr1	1919961	1920161	E
chr1	1943961	1944361	E
chr1	2018561	2020361	E
chr1	2020611	2020921	Enh_25
chr1	2025161	2025561	E
chr1	2025961	2026161	E
chr1	2044361	2044561	E
chr1	2045561	2045961	E
chr1	2047292	2047498	Enh_26
chr1	2052361	2052561	E
chr1	2071761	2071961	E
chr1	2072361	2072561	E
chr1	2091561	2091761	E
chr1	2114961	2115161	E
chr1	2126561	2127361	E
chr1	2128493	2128555	Enh_27
chr1	2132161	2132361	E
chr1	2145961	2146161	E
chr1	2146161	2146761	E
chr1	2147161	2147561	E
chr1	2148361	2148561	E
chr1	2149161	2149961	E
chr1	2151290	2151573	Enh_28
chr1	2193561	2193961	E
chr1	2195561	2195961	E
chr1	2198361	2198761	E
chr1	2199761	2199961	E
chr1	2200361	2200561	E
chr1	2204361	2204561	E
chr1	2206161	2206561	E
chr1	2208712	2208898	Enh_29
chr1	2212161	2212361	E
chr1	2213361	2213561	E
chr1	2230886	2231557	Enh_30
chr1	2235761	2236161	E
chr1	2236361	2236761	E
chr1	2238561	2238961	E
chr1	2239161	2240161	E
chr1	2240385	2240507	Enh_31
chr1	2240703	2240946	Enh_32
chr1	2240961	2243961	E
chr1	2244361	2245161	E
chr1	2245961	2251961	E
chr1	2246176	2246390	Enh_33
chr1	2251961	2254561	E
chr1	2256361	2256961	E
chr1	2258161	2258561	E
chr1	2258761	2258961	E
chr1	2259091	2259235	Enh_34
chr1	2259161	2261761	E
chr1	2262761	2263761	E
chr1	2264961	2266561	E
chr1	2266761	2269761	E
chr1	2269761	2276561	E
chr1	2278361	2278961	E
chr1	2286961	2288961	E
chr1	2289361	2289761	E
chr1	2290429	2291109	Enh_35
chr1	2291561	2295161	E
chr1	2296561	2300161	E
chr1	2299239	2299456	Enh_36
chr1	2300252	2300746	Enh_37
chr1	2300989	2301457	Enh_38
chr1	2301961	2302561	E
chr1	2302561	2303161	E
chr1	2311761	2314361	E
chr1	2315117	2315324	Enh_39
chr1	2316161	2316761	E
chr1	2318561	2318761	E
chr1	2322183	2322334	Enh_40
chr1	2322642	2322791	Enh_41
chr1	2381761	2382561	E
chr1	2390361	2390561	E
chr1	2393161	2394561	E
chr1	2411561	2411761	E
chr1	2414761	2415361	E
chr1	2417361	2417761	E
chr1	2418361	2418561	E
chr1	2443561	2444361	E
chr1	2448161	2448361	E
chr1	2465561	2466361	E
chr1	2467561	2468161	E
chr1	2475050	2475442	Enh_42
chr1	2492561	2496761	E
chr1	2498961	2499761	E
chr1	2500361	2501561	E
chr1	2522561	2523361	E
chr1	2527161	2527361	E
chr1	2528561	2528761	E
chr1	2530761	2530961	E
chr1	2531161	2531361	E
chr1	2540961	2541361	E
chr1	2543561	2544561	E
chr1	2545161	2545761	E
chr1	2545961	2546361	E
chr1	2546837	2547378	Enh_43
chr1	2549561	2550561	E
chr1	2554561	2555161	E
chr1	2558361	2560761	E
chr1	2570349	2570974	Enh_44
chr1	2573596	2573922	Enh_45
chr1	2575361	2577361	E
chr1	2578263	2578759	Enh_46
chr1	2578961	2583161	E
chr1	2587961	2588161	E
chr1	2592961	2593361	E
chr1	2628361	2628761	E
chr1	2628961	2629161	E
chr1	2640761	2641961	E
chr1	2642904	2643325	Enh_47
chr1	2643761	2643961	E
chr1	2691161	2691361	E
chr1	2789235	2789835	E
chr1	2801235	2801835	E
chr1	2839635	2840235	E
chr1	2840435	2840635	E
chr1	2855994	2856148	Enh_48
chr1	2864035	2864635	E
chr1	2864635	2864835	E
chr1	2888357	2888723	Enh_49
chr1	2894035	2895235	E
chr1	2973436	2973836	E
chr1	3032636	3033036	E
chr1	3072612	3072947	Enh_50
chr1	3161268	3161657	Enh_51
chr1	3170359	3170766	Enh_52
chr1	3195205	3195425	Enh_53
chr1	3217327	3217719	Enh_54
chr1	3219449	3219643	Enh_55
chr1	3269813	3269944	Enh_56
chr1	3313147	3313593	Enh_57
chr1	3314992	3315070	Enh_58
chr1	3316248	3316302	Enh_59
chr1	3316545	3316911	Enh_60
chr1	3320601	3320954	Enh_61
chr1	3326900	3327051	Enh_62
chr1	3350911	3351048	Enh_63
chr1	3372636	3373036	E
chr1	3373707	3374026	Enh_64
chr1	3380616	3380697	Enh_65
chr1	3393426	3393697	Enh_66
chr1	3396036	3396236	E
chr1	3453436	3453836	E
chr1	3458364	3458750	Enh_67
chr1	3491236	3491436	E
chr1	3504197	3504501	Enh_68
chr1	3504874	3504994	Enh_69
chr1	3529236	3530036	E
chr1	3543343	3543633	Enh_70
chr1	3547370	3547696	Enh_71
chr1	3597236	3597636	E
chr1	3597608	3597839	Enh_72
chr1	3598836	3599036	E
chr1	3610636	3610836	E
chr1	3619236	3619636	E
chr1	3622636	3623236	E
chr1	3648436	3649236	E
chr1	3651036	3651236	E
chr1	3656236	3656436	E
chr1	3656820	3656995	Enh_73
chr1	3664705	3665081	Enh_74
chr1	3665471	3665843	Enh_75
chr1	3673702	3673930	Enh_76
chr1	3677642	3677713	Enh_77
chr1	3691352	3691697	Enh_78
chr1	3692712	3692875	Enh_79
chr1	3703471	3703761	Enh_80
chr1	3717836	3718036	E
chr1	3718173	3718299	Enh_81
chr1	3719436	3719636	E
chr1	3746436	3746636	E
chr1	3747836	3748236	E
chr1	3771236	3771636	E
chr1	3787636	3788036	E
chr1	3793836	3795436	E
chr1	3801236	3801636	E
chr1	3856036	3856236	E
chr1	3858836	3859436	E
chr1	3899036	3899236	E
chr1	3901084	3901507	Enh_82
chr1	3901636	3902236	E
chr1	3903636	3904436	E
chr1	3910836	3911236	E
chr1	3922436	3922836	E
chr1	3928061	3928427	Enh_83
chr1	3944930	3945159	Enh_84
chr1	4019182	4019400	Enh_85
chr1	4267477	4267781	Enh_86
chr1	4652540	4652740	E
chr1	4654140	4654340	E
chr1	4668804	4668994	Enh_87
chr1	4669468	4669715	Enh_88
chr1	4676210	4676473	Enh_89
chr1	4710940	4711140	E
chr1	5099991	5100130	Enh_90
chr1	5112586	5113001	Enh_91
chr1	5124416	5124436	Enh_92
chr1	5325540	5326940	E
chr1	5328340	5329140	E
chr1	5329340	5329540	E
chr1	5329740	5331540	E
chr1	5349740	5350340	E
chr1	5369740	5371340	E
chr1	5387140	5388940	E
chr1	5389940	5391340	E
chr1	5422140	5423140	E
chr1	5423540	5423940	E
chr1	5482140	5482540	E
chr1	5509940	5510140	E
chr1	5510140	5510340	E
chr1	5653140	5653340	E
chr1	5897106	5897452	Enh_93
chr1	5915740	5916140	E
chr1	5954540	5956340	E
chr1	5993543	5994047	Enh_94
chr1	5994836	5994965	Enh_95
chr1	5995340	5996340	E
chr1	5997540	5997740	E
chr1	5998140	5998340	E
chr1	6025140	6025540	E
chr1	6028165	6028458	Enh_96
chr1	6028940	6029140	E
chr1	6029140	6031740	E
chr1	6031740	6033740	E
chr1	6033740	6033940	E
chr1	6034340	6038340	E
chr1	6040140	6040340	E
chr1	6040740	6040940	E
chr1	6052940	6053140	E
chr1	6148540	6149140	E
chr1	6154540	6155540	E
chr1	6161506	6161609	Enh_97
chr1	6170890	6171113	Enh_98
chr1	6179140	6179340	E
chr1	6179940	6180740	E
chr1	6196740	6197740	E
chr1	6197740	6198140	E
chr1	6200340	6200540	E
chr1	6206740	6207340	E
chr1	6233740	6234140	E
chr1	6234140	6234740	E
chr1	6241740	6242140	E
chr1	6244740	6245340	E
chr1	6246340	6247140	E
chr1	6249140	6250140	E
chr1	6261507	6261901	Enh_99
chr1	6276411	6276770	Enh_100
chr1	6281836	6282082	Enh_101
chr1	6290124	6290483	Enh_102
chr1	6290947	6291477	Enh_103
chr1	6294050	6294262	Enh_104
chr1	6299729	6300126	Enh_105
chr1	6300131	6300565	Enh_106
chr1	6302537	6302895	Enh_107
chr1	6313463	6313839	Enh_108
chr1	6347740	6347940	E
chr1	6348940	6349740	E
chr1	6357340	6358940	E
chr1	6360340	6360940	E
chr1	6391940	6392540	E
chr1	6394340	6395340	E
chr1	6414540	6414740	E
chr1	6418340	6418940	E
chr1	6420740	6420940	E
chr1	6424340	6424740	E
chr1	6425340	6425740	E
chr1	6439940	6440140	E
chr1	6446540	6446740	E
chr1	6448740	6448940	E
chr1	6449340	6449940	E
chr1	6450740	6450940	E
chr1	6454140	6454940	E
chr1	6455340	6456140	E
chr1	6459540	6459740	E
chr1	6461540	6463740	E
chr1	6463740	6463940	E
chr1	6466740	6467140	E
chr1	6475340	6475940	E
chr1	6484940	6485140	E
chr1	6485540	6485740	E
chr1	6485940	6486340	E
chr1	6486540	6486940	E
chr1	6486940	6487140	E
chr1	6489740	6489940	E
chr1	6491540	6491940	E
chr1	6496140	6496740	E
chr1	6497940	6498340	E
chr1	6498340	6498740	E
chr1	6506263	6506534	Enh_109
chr1	6544540	6545340	E
chr1	6545740	6547540	E
chr1	6550940	6551340	E
chr1	6552140	6553140	E
chr1	6581140	6582540	E
chr1	6592340	6592940	E
chr1	6596740	6598940	E
chr1	6600948	6601579	Enh_110
chr1	6612140	6612340	E
chr1	6626540	6626740	E
chr1	6649029	6649161	Enh_111
chr1	6700540	6700740	E
chr1	6719723	6719854	Enh_112
chr1	6783740	6783940	E
chr1	6786940	6787540	E
chr1	6804940	6806740	E
chr1	6815540	6815940	E
chr1	6818340	6821540	E
chr1	6822940	6823340	E
chr1	6872140	6872340	E
chr1	6872740	6873340	E
chr1	6883712	6884202	Enh_113
chr1	6935540	6935740	E
chr1	6963940	6964140	E
chr1	7229698	7230015	Enh_114
chr1	7253253	7253391	Enh_115
chr1	7267574	7267973	Enh_116
chr1	7299355	7299619	Enh_117
chr1	7401904	7402265	Enh_118
chr1	7429676	7430067	Enh_119
chr1	7471002	7471480	Enh_120
chr1	7478811	7479213	Enh_121
chr1	7491408	7491786	Enh_122
chr1	7498389	7498665	Enh_123
chr1	7549140	7549540	E
chr1	7549329	7549572	Enh_124
chr1	7596731	7597115	Enh_125
chr1	7645940	7646140	E
chr1	7647140	7647740	E
chr1	7649028	7649300	Enh_126
chr1	7667740	7668140	E
chr1	7668613	7668910	Enh_127
chr1	7669340	7669740	E
chr1	7672940	7673740	E
chr1	7679740	7679940	E
chr1	7681340	7681540	E
chr1	7681946	7682081	Enh_128
chr1	7699140	7699540	E
chr1	7700540	7700740	E
chr1	7702940	7703740	E
chr1	7704483	7704871	Enh_129
chr1	7747140	7749340	E
chr1	7751340	7753340	E
chr1	7770540	7770740	E
chr1	7772340	7772740	E
chr1	7781540	7782940	E
chr1	7783496	7783593	Enh_130
chr1	7784740	7785340	E
chr1	7887590	7887875	Enh_131
chr1	7890842	7890858	Enh_132
chr1	7900140	7900340	E
chr1	7911340	7911540	E
chr1	7915540	7916140	E
chr1	7930340	7930740	E
chr1	7931540	7931740	E
chr1	7936940	7937140	E
chr1	7937940	7938140	E
chr1	7942740	7942940	E
chr1	7948740	7949340	E
chr1	7949740	7950340	E
chr1	7953540	7953740	E
chr1	7955340	7956140	E
chr1	7956940	7957740	E
chr1	7962740	7963340	E
chr1	7963340	7967940	E
chr1	7982340	7982740	E
chr1	7994189	7994505	Enh_133
chr1	8010072	8010338	Enh_134
chr1	8024940	8025140	E
chr1	8047788	8048097	Enh_135
chr1	8061376	8061522	Enh_136
chr1	8083143	8083288	Enh_137
chr1	8094457	8094873	Enh_138
chr1	8096588	8096943	Enh_139
chr1	8096740	8098140	E
chr1	8097357	8097720	Enh_140
chr1	8112740	8113540	E
chr1	8113386	8113465	Enh_141
chr1	8113740	8114540	E
chr1	8120949	8121187	Enh_142
chr1	8127149	8127325	Enh_143
chr1	8127503	8127774	Enh_144
chr1	8134285	8134342	Enh_145
chr1	8134982	8135186	Enh_146
chr1	8138028	8138274	Enh_147
chr1	8145340	8146140	E
chr1	8151340	8153740	E
chr1	8154340	8154540	E
chr1	8154688	8154999	Enh_148
chr1	8155735	8155845	Enh_149
chr1	8166140	8168540	E
chr1	8168940	8170740	E
chr1	8169844	8169987	Enh_150
chr1	8170310	8170363	Enh_151
chr1	8181740	8182940	E
chr1	8193940	8194940	E
chr1	8194577	8194847	Enh_152
chr1	8197702	8197980	Enh_153
chr1	8202163	8202481	Enh_154
chr1	8203793	8204124	Enh_155
chr1	8204398	8204728	Enh_156
chr1	8211981	8212330	Enh_157
chr1	8259077	8259556	Enh_158
chr1	8283163	8283530	Enh_159
chr1	8314340	8314540	E
chr1	8374140	8375540	E
chr1	8377340	8379740	E
chr1	8381940	8382340	E
chr1	8382340	8383540	E
chr1	8384140	8385540	E
chr1	8385757	8386052	Enh_160
chr1	8390760	8391012	Enh_161
chr1	8394540	8395140	E
chr1	8396140	8398740	E
chr1	8398740	8399140	E
chr1	8404540	8405740	E
chr1	8406940	8412740	E
chr1	8414740	8415940	E
chr1	8417340	8419740	E
chr1	8425340	8427140	E
chr1	8427540	8429340	E
chr1	8427596	8427857	Enh_162
chr1	8428105	8428257	Enh_163
chr1	8430340	8430740	E
chr1	8430940	8431540	E
chr1	8472540	8474540	E
chr1	8509341	8510141	E
chr1	8510741	8511541	E
chr1	8511577	8511797	Enh_164
chr1	8514941	8515341	E
chr1	8516541	8517141	E
chr1	8520741	8523541	E
chr1	8532941	8534341	E
chr1	8539741	8541141	E
chr1	8560741	8560941	E
chr1	8601741	8604141	E
chr1	8604541	8604941	E
chr1	8626432	8626808	Enh_165
chr1	8629961	8630094	Enh_166
chr1	8651141	8652741	E
chr1	8660467	8660624	Enh_167
chr1	8660541	8662741	E
chr1	8663941	8665141	E
chr1	8663983	8664416	Enh_168
chr1	8669341	8670541	E
chr1	8682141	8682341	E
chr1	8700341	8701141	E
chr1	8701941	8702141	E
chr1	8703941	8704141	E
chr1	8706741	8706941	E
chr1	8711941	8713341	E
chr1	8723541	8723941	E
chr1	8780341	8780741	E
chr1	8798129	8798438	Enh_169
chr1	8812941	8813141	E
chr1	8814341	8816341	E
chr1	8829341	8830141	E
chr1	8848941	8849141	E
chr1	8872941	8875541	E
chr1	8873522	8873866	Enh_170
chr1	8879741	8880341	E
chr1	8899141	8900741	E
chr1	8903994	8904177	Enh_171
chr1	8911266	8911662	Enh_172
chr1	8920741	8921141	E
chr1	8921712	8921946	Enh_173
chr1	8923035	8923199	Enh_174
chr1	8924992	8925177	Enh_175
chr1	8925962	8926080	Enh_176
chr1	8926803	8927016	Enh_177
chr1	8927279	8927572	Enh_178
chr1	8946141	8948341	E
chr1	8966541	8967741	E
chr1	8970005	8970359	Enh_179
chr1	8971541	8972141	E
chr1	8986741	8988541	E
chr1	9051019	9051045	Enh_180
chr1	9067336	9067500	Enh_181
chr1	9076541	9076741	E
chr1	9078141	9079141	E
chr1	9092989	9093183	Enh_182
chr1	9119781	9119965	Enh_183
chr1	9121941	9122941	E
chr1	9125341	9125541	E
chr1	9135427	9135728	Enh_184
chr1	9162860	9163122	Enh_185
chr1	9163848	9164201	Enh_186
chr1	9165433	9165693	Enh_187
chr1	9196341	9196741	E
chr1	9201141	9202741	E
chr1	9203541	9203741	E
chr1	9211440	9211713	Enh_188
chr1	9231724	9232047	Enh_189
chr1	9233490	9233680	Enh_190
chr1	9235741	9237141	E
chr1	9238341	9239541	E
chr1	9238739	9238883	Enh_191
chr1	9239741	9239941	E
chr1	9240141	9240541	E
chr1	9267141	9267541	E
chr1	9275341	9275541	E
chr1	9275624	9275871	Enh_192
chr1	9276141	9276741	E
chr1	9278941	9280541	E
chr1	9280941	9281541	E
chr1	9281941	9285341	E
chr1	9285741	9286941	E
chr1	9289741	9290741	E
chr1	9291941	9292341	E
chr1	9295341	9295941	E
chr1	9315141	9316141	E
chr1	9332941	9333741	E
chr1	9338973	9339102	Enh_193
chr1	9398541	9400341	E
chr1	9400741	9401341	E
chr1	9406141	9406541	E
chr1	9412541	9412741	E
chr1	9413628	9413805	Enh_194
chr1	9414141	9416141	E
chr1	9418341	9421941	E
chr1	9424941	9426141	E
chr1	9426941	9428341	E
chr1	9429541	9429941	E
chr1	9444162	9444446	Enh_195
chr1	9475124	9475366	Enh_196
chr1	9494941	9495341	E
chr1	9538741	9539141	E
chr1	9540541	9540741	E
chr1	9559142	9559742	E
chr1	9590342	9590742	E
chr1	9592942	9593942	E
chr1	9615942	9616142	E
chr1	9625942	9626342	E
chr1	9629165	9629530	Enh_197
chr1	9631542	9632942	E
chr1	9633342	9634142	E
chr1	9635342	9635742	E
chr1	9638942	9639942	E
chr1	9640646	9640655	Enh_198
chr1	9642942	9645542	E
chr1	9649142	9649742	E
chr1	9655742	9659142	E
chr1	9662342	9662742	E
chr1	9665742	9666142	E
chr1	9666942	9670542	E
chr1	9671542	9672342	E
chr1	9673542	9674342	E
chr1	9676742	9677142	E
chr1	9678542	9678742	E
chr1	9680142	9680342	E
chr1	9680342	9684142	E
chr1	9684742	9686942	E
chr1	9690942	9692942	E
chr1	9700542	9701942	E
chr1	9702742	9704342	E
chr1	9705142	9705942	E
chr1	9705321	9705491	Enh_199
chr1	9705942	9708942	E
chr1	9713142	9716342	E
chr1	9718542	9718942	E
chr1	9719342	9720942	E
chr1	9721742	9722342	E
chr1	9723942	9725542	E
chr1	9726542	9728342	E
chr1	9729542	9729742	E
chr1	9761742	9761942	E
chr1	9784342	9785142	E
chr1	9786142	9787142	E
chr1	9796728	9796925	Enh_200
chr1	9797142	9799742	E
chr1	9801342	9802142	E
chr1	9802742	9802942	E
chr1	9807342	9808342	E
chr1	9808342	9808542	E
chr1	9811342	9812542	E
chr1	9814742	9815342	E
chr1	9818942	9822542	E
chr1	9824942	9826142	E
chr1	9829477	9829822	Enh_201
chr1	9842010	9842095	Enh_202
chr1	9852390	9852742	Enh_203
chr1	9867342	9867942	E
chr1	9874942	9875342	E
chr1	9900470	9900655	Enh_204
chr1	9908942	9909142	E
chr1	9909942	9910542	E
chr1	9911542	9911742	E
chr1	9942142	9942342	E
chr1	9944142	9944942	E
chr1	9949942	9950742	E
chr1	9990542	9990942	E
chr1	9998142	9998342	E
chr1	10032142	10032342	E
chr1	10034742	10035342	E
chr1	10067153	10067257	Enh_205
chr1	10074142	10074542	E
chr1	10169142	10169942	E
chr1	10169942	10170742	E
chr1	10185537	10185809	Enh_206
chr1	10201337	10201508	Enh_207
chr1	10209542	10209742	E
chr1	10209906	10210202	Enh_208
chr1	10215942	10216142	E
chr1	10217742	10217942	E
chr1	10237142	10237542	E
chr1	10251142	10251342	E
chr1	10283342	10283942	E
chr1	10307742	10308342	E
chr1	10388143	10388343	E
chr1	10397943	10398143	E
chr1	10400143	10400543	E
chr1	10429543	10429943	E
chr1	10431543	10431743	E
chr1	10436823	10437018	Enh_209
chr1	10458143	10458943	E
chr1	10471143	10471743	E
chr1	10476143	10476943	E
chr1	10495743	10496743	E
chr1	10496048	10496470	Enh_210
chr1	10497176	10497399	Enh_211
chr1	10498143	10498943	E
chr1	10498219	10498564	Enh_212
chr1	10501743	10502743	E
chr1	10507543	10508143	E
chr1	10509143	10510543	E
chr1	10511943	10516743	E
chr1	10525142	10525512	Enh_213
chr1	10543343	10544743	E
chr1	10561143	10561343	E
chr1	10635234	10635677	Enh_214
chr1	10637943	10638143	E
chr1	10640367	10640523	Enh_215
chr1	10665992	10666204	Enh_216
chr1	10692143	10692943	E
chr1	10697122	10697287	Enh_217
chr1	10706333	10706780	Enh_218
chr1	10716343	10716543	E
chr1	10744787	10744944	Enh_219
chr1	10753295	10753740	Enh_220
chr1	10755343	10756543	E
chr1	10755973	10756166	Enh_221
chr1	10789750	10790084	Enh_222
chr1	10793929	10794498	Enh_223
chr1	10795543	10795743	E
chr1	10795943	10796143	E
chr1	10866343	10866743	E
chr1	10867143	10867343	E
chr1	10867180	10867323	Enh_224
chr1	10888343	10888543	E
chr1	10900375	10900510	Enh_225
chr1	10903743	10906143	E
chr1	10909943	10910343	E
chr1	10916143	10916943	E
chr1	10916943	10917543	E
chr1	10917543	10917943	E
chr1	10918143	10918543	E
chr1	10937461	10937778	Enh_226
chr1	10939343	10939543	E
chr1	10940543	10940743	E
chr1	10941743	10942143	E
chr1	10942143	10942543	E
chr1	10943943	10944543	E
chr1	10960943	10961543	E
chr1	10990807	10991071	Enh_227
chr1	11011343	11011543	E
chr1	11014143	11017743	E
chr1	11037943	11038143	E
chr1	11058543	11058743	E
chr1	11098743	11098943	E
chr1	11176494	11176704	Enh_228
chr1	11245343	11247743	E
chr1	11260943	11261543	E
chr1	11275343	11275943	E
chr1	11276143	11277543	E
chr1	11277943	11278343	E
chr1	11279943	11280743	E
chr1	11281343	11283343	E
chr1	11284143	11285143	E
chr1	11285343	11285743	E
chr1	11285743	11286143	E
chr1	11291143	11291543	E
chr1	11294943	11296743	E
chr1	11316846	11317122	Enh_229
chr1	11332790	11333114	Enh_230
chr1	11350545	11350777	Enh_231
chr1	11355509	11355882	Enh_232
chr1	11407543	11408543	E
chr1	11465388	11465468	Enh_233
chr1	11477743	11478143	E
chr1	11478343	11478743	E
chr1	11479743	11479943	E
chr1	11499492	11499890	Enh_234
chr1	11649343	11650143	E
chr1	11651343	11651743	E
chr1	11655943	11657143	E
chr1	11679343	11680143	E
chr1	11690743	11690943	E
chr1	11691543	11691743	E
chr1	11692343	11692743	E
chr1	11693029	11693594	Enh_235
chr1	11693343	11693543	E
chr1	11701698	11701992	Enh_236
chr1	11718743	11718943	E
chr1	11729143	11730343	E
chr1	11731143	11731543	E
chr1	11732343	11732943	E
chr1	11735543	11735743	E
chr1	11737743	11740743	E
chr1	11738152	11738543	Enh_237
chr1	11738861	11739064	Enh_238
chr1	11741543	11742543	E
chr1	11761743	11762143	E
chr1	11762343	11762543	E
chr1	11780959	11781023	Enh_239
chr1	11784543	11784743	E
chr1	11785343	11785743	E
chr1	11802143	11802743	E
chr1	11804143	11804543	E
chr1	11807143	11807343	E
chr1	11859143	11859343	E
chr1	11882868	11883160	Enh_240
chr1	11905143	11906143	E
chr1	11907543	11907943	E
chr1	11908453	11909086	Enh_241
chr1	11919743	11923543	E
chr1	11923943	11924143	E
chr1	11926743	11926943	E
chr1	11929946	11930272	Enh_242
chr1	11933943	11934143	E
chr1	11935343	11935543	E
chr1	11981143	11981943	E
chr1	11982143	11982743	E
chr1	11985966	11986139	Enh_243
chr1	11990679	11991080	Enh_244
chr1	12021743	12022943	E
chr1	12040543	12041143	E
chr1	12044143	12044743	E
chr1	12046743	12047143	E
chr1	12048143	12048343	E
chr1	12051743	12052943	E
chr1	12052010	12052445	Enh_245
chr1	12054328	12054515	Enh_246
chr1	12056743	12057543	E
chr1	12059743	12060543	E
chr1	12064415	12065061	Enh_247
chr1	12064743	12065743	E
chr1	12066027	12066372	Enh_248
chr1	12066343	12067943	E
chr1	12067808	12068125	Enh_249
chr1	12068743	12071143	E
chr1	12078343	12078543	E
chr1	12079743	12079943	E
chr1	12081143	12082543	E
chr1	12087343	12087743	E
chr1	12088743	12089143	E
chr1	12089343	12092343	E
chr1	12121143	12121943	E
chr1	12125343	12127943	E
chr1	12128343	12128743	E
chr1	12130143	12132143	E
chr1	12133063	12133342	Enh_250
chr1	12133143	12134143	E
chr1	12141943	12142143	E
chr1	12142543	12143743	E
chr1	12144143	12150743	E
chr1	12150373	12151289	Enh_251
chr1	12151343	12154143	E
chr1	12153071	12153826	Enh_252
chr1	12155143	12157543	E
chr1	12158943	12162143	E
chr1	12161874	12162340	Enh_253
chr1	12162743	12166343	E
chr1	12165339	12165661	Enh_254
chr1	12167776	12169521	Enh_255
chr1	12170943	12171343	E
chr1	12171636	12171824	Enh_256
chr1	12172039	12172391	Enh_257
chr1	12173543	12174102	Enh_258
chr1	12175013	12175406	Enh_259
chr1	12175943	12176143	E
chr1	12176269	12176364	Enh_260
chr1	12176343	12176743	E
chr1	12176943	12177343	E
chr1	12177662	12178690	Enh_261
chr1	12178927	12179404	Enh_262
chr1	12179943	12184343	E
chr1	12180344	12180845	Enh_263
chr1	12183795	12184614	Enh_264
chr1	12185291	12185330	Enh_265
chr1	12186143	12195743	E
chr1	12198343	12199543	E
chr1	12200943	12204143	E
chr1	12204543	12205543	E
chr1	12208343	12208943	E
chr1	12208943	12209543	E
chr1	12209743	12212743	E
chr1	12229543	12229743	E
chr1	12231743	12232743	E
chr1	12233143	12233543	E
chr1	12340143	12340943	E
chr1	12343943	12345143	E
chr1	12345743	12346143	E
chr1	12345956	12346070	Enh_266
chr1	12382941	12384141	E
chr1	12384141	12385941	E
chr1	12386141	12386541	E
chr1	12386541	12387341	E
chr1	12397743	12398143	E
chr1	12425560	12425731	Enh_267
chr1	12433257	12433656	Enh_268
chr1	12433344	12436544	E
chr1	12433854	12434248	Enh_269
chr1	12437344	12437544	E
chr1	12437544	12439344	E
chr1	12439344	12439544	E
chr1	12447544	12448944	E
chr1	12448727	12448949	Enh_270
chr1	12449298	12449410	Enh_271
chr1	12450144	12450344	E
chr1	12450344	12457345	E
chr1	12453348	12453692	Enh_272
chr1	12471745	12472745	E
chr1	12473357	12473623	Enh_273
chr1	12473545	12476545	E
chr1	12478145	12479545	E
chr1	12480745	12481545	E
chr1	12486473	12486764	Enh_274
chr1	12509946	12510146	E
chr1	12510146	12510346	E
chr1	12511548	12511948	E
chr1	12518991	12519359	Enh_275
chr1	12539902	12540153	Enh_276
chr1	12540499	12540827	Enh_277
chr1	12549687	12550009	Enh_278
chr1	12556517	12556739	Enh_279
chr1	12596187	12596587	E
chr1	12601188	12604995	E
chr1	12615683	12615870	Enh_280
chr1	12619994	12621194	E
chr1	12621919	12622184	Enh_281
chr1	12657613	12657957	Enh_282
chr1	12658789	12659189	E
chr1	12721564	12721781	Enh_283
chr1	13498728	13498962	Enh_284
chr1	13590563	13590818	Enh_285
chr1	13605134	13605569	Enh_286
chr1	13623338	13623658	Enh_287
chr1	13665705	13666305	E
chr1	13699305	13699505	E
chr1	13701431	13701830	Enh_288
chr1	13702582	13703384	Enh_289
chr1	13703705	13706505	E
chr1	13707105	13707305	E
chr1	13709505	13710305	E
chr1	13711305	13711705	E
chr1	13725705	13726505	E
chr1	13728267	13728671	Enh_290
chr1	13729705	13730505	E
chr1	13731305	13733305	E
chr1	13733705	13734105	E
chr1	13734105	13735505	E
chr1	13748105	13748505	E
chr1	13752105	13752905	E
chr1	13752905	13754905	E
chr1	13754905	13760705	E
chr1	13760705	13762505	E
chr1	13762505	13765505	E
chr1	13765905	13766505	E
chr1	13768705	13770305	E
chr1	13771105	13771305	E
chr1	13779705	13780105	E
chr1	13782705	13784505	E
chr1	13828464	13828668	Enh_291
chr1	13829105	13829305	E
chr1	14140902	14141045	Enh_292
chr1	14172771	14173140	Enh_293
chr1	14263840	14263953	Enh_294
chr1	14330090	14330204	Enh_295
chr1	14438562	14438886	Enh_296
chr1	14517256	14517594	Enh_297
chr1	14521768	14522031	Enh_298
chr1	14553708	14554042	Enh_299
chr1	14599887	14600235	Enh_300
chr1	14600664	14601000	Enh_301
chr1	14705797	14706103	Enh_302
chr1	14733098	14733185	Enh_303
chr1	14817776	14818010	Enh_304
chr1	14913758	14914064	Enh_305
chr1	14923704	14923904	E
chr1	14924704	14925304	E
chr1	15008896	15009236	Enh_306
chr1	15090492	15090767	Enh_307
chr1	15112304	15113104	E
chr1	15152504	15153504	E
chr1	15154304	15154704	E
chr1	15192992	15193192	Enh_308
chr1	15243774	15243939	Enh_309
chr1	15246147	15246357	Enh_310
chr1	15249137	15249571	Enh_311
chr1	15249304	15249504	E
chr1	15258904	15259326	Enh_312
chr1	15259453	15259636	Enh_313
chr1	15260648	15260919	Enh_314
chr1	15290400	15290747	Enh_315
chr1	15297152	15297327	Enh_316
chr1	15323054	15323253	Enh_317
chr1	15337811	15337959	Enh_318
chr1	15338084	15338370	Enh_319
chr1	15340304	15341104	E
chr1	15340503	15340649	Enh_320
chr1	15341504	15342904	E
chr1	15345504	15346304	E
chr1	15371206	15371256	Enh_321
chr1	15411650	15412136	Enh_322
chr1	15412165	15412490	Enh_323
chr1	15412704	15412904	E
chr1	15412904	15414904	E
chr1	15415504	15416704	E
chr1	15415971	15416828	Enh_324
chr1	15417904	15418104	E
chr1	15455130	15455165	Enh_325
chr1	15459945	15460218	Enh_326
chr1	15508859	15509129	Enh_327
chr1	15514505	15515505	E
chr1	15523305	15523705	E
chr1	15527705	15527905	E
chr1	15577505	15579105	E
chr1	15579505	15581505	E
chr1	15583305	15584105	E
chr1	15585505	15585705	E
chr1	15616305	15616505	E
chr1	15620238	15620397	Enh_328
chr1	15620505	15624705	E
chr1	15626905	15628305	E
chr1	15680788	15681084	Enh_329
chr1	15683305	15683505	E
chr1	15685905	15687505	E
chr1	15696505	15696905	E
chr1	15697705	15698305	E
chr1	15703726	15704128	Enh_330
chr1	15741305	15741705	E
chr1	15758505	15758905	E
chr1	15759505	15759905	E
chr1	15760694	15760877	Enh_331
chr1	15799084	15799252	Enh_332
chr1	15823705	15824105	E
chr1	15829889	15830041	Enh_333
chr1	15832505	15832905	E
chr1	15837705	15838305	E
chr1	15842905	15846705	E
chr1	15850122	15850306	Enh_334
chr1	15850705	15850905	E
chr1	15851105	15853105	E
chr1	15854505	15854705	E
chr1	15855105	15855305	E
chr1	15858305	15858905	E
chr1	15863505	15864305	E
chr1	15866905	15867105	E
chr1	15867105	15867305	E
chr1	15869105	15870505	E
chr1	15882705	15883505	E
chr1	15885705	15887305	E
chr1	15886264	15886596	Enh_335
chr1	15893505	15894105	E
chr1	15901315	15901378	Enh_336
chr1	15915505	15915905	E
chr1	15918905	15919705	E
chr1	15947905	15949105	E
chr1	15949105	15949305	E
chr1	15949533	15949987	Enh_337
chr1	15950305	15952305	E
chr1	15950855	15951729	Enh_338
chr1	15952305	15952705	E
chr1	15953905	15954505	E
chr1	15963505	15966105	E
chr1	15965289	15965567	Enh_339
chr1	15966070	15966606	Enh_340
chr1	15966905	15967305	E
chr1	15971705	15972305	E
chr1	15974705	15974905	E
chr1	15976705	15976905	E
chr1	16012305	16012505	E
chr1	16013278	16013438	Enh_341
chr1	16016097	16016513	Enh_342
chr1	16027305	16027705	E
chr1	16037881	16037963	Enh_343
chr1	16039967	16040344	Enh_344
chr1	16049105	16049305	E
chr1	16056105	16056505	E
chr1	16070105	16071705	E
chr1	16072905	16073105	E
chr1	16075319	16075437	Enh_345
chr1	16078905	16079105	E
chr1	16116077	16116309	Enh_346
chr1	16152444	16152668	Enh_347
chr1	16152804	16152970	Enh_348
chr1	16153905	16154505	E
chr1	16156105	16156305	E
chr1	16156305	16158505	E
chr1	16161505	16162105	E
chr1	16163105	16163505	E
chr1	16167305	16167505	E
chr1	16168705	16169705	E
chr1	16173266	16173400	Enh_349
chr1	16176037	16176183	Enh_350
chr1	16181907	16182147	Enh_351
chr1	16187705	16188105	E
chr1	16205105	16205905	E
chr1	16215905	16216105	E
chr1	16217705	16217905	E
chr1	16226781	16227099	Enh_352
chr1	16238105	16238705	E
chr1	16244105	16244505	E
chr1	16324305	16324505	E
chr1	16342905	16343505	E
chr1	16343950	16344342	Enh_353
chr1	16349905	16351105	E
chr1	16350741	16351348	Enh_354
chr1	16353105	16353305	E
chr1	16366505	16366705	E
chr1	16368905	16371705	E
chr1	16371905	16372105	E
chr1	16372305	16372905	E
chr1	16372905	16373105	E
chr1	16373905	16374905	E
chr1	16374905	16376305	E
chr1	16376705	16377905	E
chr1	16378305	16379505	E
chr1	16383905	16384705	E
chr1	16384705	16387105	E
chr1	16387705	16388105	E
chr1	16388505	16388705	E
chr1	16389905	16390505	E
chr1	16390505	16391505	E
chr1	16420105	16420705	E
chr1	16421305	16422105	E
chr1	16442705	16444305	E
chr1	16449105	16450105	E
chr1	16496905	16498505	E
chr1	16499820	16499943	Enh_355
chr1	16512905	16513705	E
chr1	16535105	16535505	E
chr1	16612305	16612505	E
chr1	16614105	16614705	E
chr1	16641505	16643105	E
chr1	16645505	16645705	E
chr1	16678105	16678305	E
chr1	16692105	16692305	E
chr1	16692705	16693105	E
chr1	16692899	16693243	Enh_356
chr1	16696505	16697305	E
chr1	16697228	16697503	Enh_357
chr1	16699505	16700305	E
chr1	16700529	16700891	Enh_358
chr1	16701705	16702105	E
chr1	16709905	16710105	E
chr1	16896905	16897505	E
chr1	16900705	16901505	E
chr1	16902105	16902305	E
chr1	16903105	16903705	E
chr1	16903367	16903734	Enh_359
chr1	16904758	16905209	Enh_360
chr1	16905305	16907505	E
chr1	16913105	16913305	E
chr1	16921505	16922505	E
chr1	16927862	16928064	Enh_361
chr1	16960305	16960505	E
chr1	16961705	16961905	E
chr1	16980105	16980505	E
chr1	16980905	16981105	E
chr1	17009905	17010505	E
chr1	17027246	17027350	Enh_362
chr1	17045705	17046305	E
chr1	17052305	17053105	E
chr1	17060859	17061028	Enh_363
chr1	17085010	17085168	Enh_364
chr1	17090628	17090668	Enh_365
chr1	17098521	17098860	Enh_366
chr1	17118905	17119105	E
chr1	17128360	17128793	Enh_367
chr1	17167883	17168250	Enh_368
chr1	17168713	17168895	Enh_369
chr1	17181905	17182105	E
chr1	17191635	17191765	Enh_370
chr1	17192446	17192643	Enh_371
chr1	17201505	17202305	E
chr1	17208192	17208299	Enh_372
chr1	17212105	17213305	E
chr1	17251710	17251974	Enh_373
chr1	17393378	17393495	Enh_374
chr1	17435304	17435904	E
chr1	17435904	17436104	E
chr1	17436104	17436504	E
chr1	17436504	17436904	E
chr1	17436904	17437104	E
chr1	17538690	17539028	Enh_375
chr1	17540705	17540905	E
chr1	17569703	17570129	Enh_376
chr1	17629946	17630968	Enh_377
chr1	17635750	17636235	Enh_378
chr1	17716404	17716617	Enh_379
chr1	17860290	17860561	Enh_380
chr1	17874302	17874437	Enh_381
chr1	18047186	18047284	Enh_382
chr1	18122168	18122544	Enh_383
chr1	18176689	18176799	Enh_384
chr1	18341184	18341468	Enh_385
chr1	18558106	18558306	E
chr1	18630306	18631106	E
chr1	18636106	18636306	E
chr1	18642906	18643906	E
chr1	18645106	18646506	E
chr1	18652106	18654106	E
chr1	18671801	18672138	Enh_386
chr1	18900506	18900906	E
chr1	18901306	18901906	E
chr1	18903506	18903706	E
chr1	18913306	18913706	E
chr1	18914706	18915506	E
chr1	18921906	18926306	E
chr1	18922393	18922598	Enh_387
chr1	18926540	18926897	Enh_388
chr1	18928906	18936906	E
chr1	18937306	18940306	E
chr1	18937585	18937715	Enh_389
chr1	18941506	18944306	E
chr1	18944306	18947706	E
chr1	18948503	18948851	Enh_390
chr1	18949776	18950048	Enh_391
chr1	18950661	18950968	Enh_392
chr1	18951894	18952398	Enh_393
chr1	18953645	18954089	Enh_394
chr1	18957706	18958106	E
chr1	18998327	18998596	Enh_395
chr1	19009983	19010220	Enh_396
chr1	19010106	19010906	E
chr1	19011506	19011706	E
chr1	19033908	19034315	Enh_397
chr1	19054306	19055106	E
chr1	19055506	19056106	E
chr1	19068706	19069306	E
chr1	19069706	19072706	E
chr1	19072706	19073906	E
chr1	19073906	19074506	E
chr1	19075306	19076306	E
chr1	19123706	19124506	E
chr1	19179706	19180906	E
chr1	19200306	19200906	E
chr1	19202106	19203706	E
chr1	19205106	19208706	E
chr1	19211506	19211906	E
chr1	19215306	19215706	E
chr1	19250306	19250706	E
chr1	19253106	19254106	E
chr1	19287876	19288141	Enh_398
chr1	19289306	19289506	E
chr1	19313106	19313706	E
chr1	19360506	19360906	E
chr1	19389306	19390706	E
chr1	19392506	19393106	E
chr1	19393106	19393906	E
chr1	19401906	19403306	E
chr1	19404906	19405306	E
chr1	19412706	19413306	E
chr1	19414906	19415306	E
chr1	19422906	19423106	E
chr1	19424506	19425306	E
chr1	19426106	19428106	E
chr1	19429506	19431106	E
chr1	19432906	19433706	E
chr1	19435106	19437706	E
chr1	19436033	19436304	Enh_399
chr1	19438906	19439106	E
chr1	19439106	19439706	E
chr1	19439706	19440706	E
chr1	19442306	19444706	E
chr1	19445506	19446306	E
chr1	19446506	19447306	E
chr1	19452106	19452706	E
chr1	19452291	19452680	Enh_400
chr1	19453706	19455106	E
chr1	19455506	19457106	E
chr1	19457106	19457506	E
chr1	19457506	19458106	E
chr1	19458306	19459306	E
chr1	19460106	19462706	E
chr1	19463906	19464506	E
chr1	19464506	19467706	E
chr1	19467706	19468306	E
chr1	19468484	19468789	Enh_401
chr1	19469706	19470306	E
chr1	19470306	19476106	E
chr1	19476106	19476306	E
chr1	19476842	19477186	Enh_402
chr1	19477419	19477619	Enh_403
chr1	19478306	19481706	E
chr1	19478480	19478673	Enh_404
chr1	19486906	19488306	E
chr1	19505828	19506025	Enh_405
chr1	19508906	19509306	E
chr1	19512653	19512933	Enh_406
chr1	19558306	19558906	E
chr1	19598706	19599306	E
chr1	19599506	19601306	E
chr1	19600317	19600478	Enh_407
chr1	19601306	19601506	E
chr1	19604706	19607706	E
chr1	19646306	19646506	E
chr1	19651106	19651307	E
chr1	19653507	19653707	E
chr1	19666107	19666307	E
chr1	19687707	19689907	E
chr1	19689907	19690107	E
chr1	19704307	19704707	E
chr1	19715507	19715907	E
chr1	19764839	19765013	Enh_408
chr1	19784573	19784865	Enh_409
chr1	19789907	19791307	E
chr1	19798507	19798907	E
chr1	19800707	19801107	E
chr1	19837988	19838236	Enh_410
chr1	19878293	19878488	Enh_411
chr1	19881907	19882307	E
chr1	19883507	19885107	E
chr1	19917907	19918307	E
chr1	20008436	20008766	Enh_412
chr1	20032358	20032733	Enh_413
chr1	20081023	20081244	Enh_414
chr1	20110877	20111061	Enh_415
chr1	20152507	20152707	E
chr1	20154507	20154907	E
chr1	20179465	20179589	Enh_416
chr1	20184907	20185107	E
chr1	20186907	20188107	E
chr1	20187591	20188093	Enh_417
chr1	20212907	20213107	E
chr1	20249107	20249307	E
chr1	20321507	20321707	E
chr1	20321907	20322107	E
chr1	20366507	20366707	E
chr1	20366634	20366709	Enh_418
chr1	20454334	20454477	Enh_419
chr1	20480358	20480721	Enh_420
chr1	20483907	20484107	E
chr1	20493707	20493907	E
chr1	20494307	20494507	E
chr1	20506107	20507107	E
chr1	20553107	20553707	E
chr1	20555485	20555737	Enh_421
chr1	20588907	20589307	E
chr1	20597808	20597911	Enh_422
chr1	20604218	20604544	Enh_423
chr1	20634907	20635107	E
chr1	20659107	20660107	E
chr1	20660107	20660307	E
chr1	20666904	20667065	Enh_424
chr1	20678507	20679107	E
chr1	20717107	20717307	E
chr1	20718307	20718507	E
chr1	20729907	20731307	E
chr1	20733707	20733907	E
chr1	20780507	20781507	E
chr1	20781507	20784907	E
chr1	20823189	20823305	Enh_425
chr1	20931907	20933307	E
chr1	20991707	20991907	E
chr1	21021707	21022107	E
chr1	21022454	21022806	Enh_426
chr1	21023232	21023293	Enh_427
chr1	21149166	21149561	Enh_428
chr1	21174107	21175307	E
chr1	21184363	21184475	Enh_429
chr1	21187840	21187971	Enh_430
chr1	21232059	21232243	Enh_431
chr1	21257907	21260107	E
chr1	21261683	21262231	Enh_432
chr1	21262336	21262937	Enh_433
chr1	21270107	21270707	E
chr1	21278707	21278907	E
chr1	21278907	21279707	E
chr1	21280907	21282907	E
chr1	21284706	21285090	Enh_434
chr1	21288107	21288907	E
chr1	21291507	21292507	E
chr1	21292299	21292311	Enh_435
chr1	21295307	21296907	E
chr1	21297107	21300107	E
chr1	21300107	21301107	E
chr1	21301907	21303507	E
chr1	21307107	21309507	E
chr1	21317338	21317702	Enh_436
chr1	21322107	21324507	E
chr1	21322598	21322988	Enh_437
chr1	21324313	21325192	Enh_438
chr1	21325507	21326907	E
chr1	21329307	21331307	E
chr1	21331707	21333907	E
chr1	21334129	21334694	Enh_439
chr1	21335707	21339307	E
chr1	21337498	21337689	Enh_440
chr1	21337907	21338340	Enh_441
chr1	21338454	21338650	Enh_442
chr1	21339307	21340507	E
chr1	21340507	21343307	E
chr1	21346507	21346707	E
chr1	21397574	21397879	Enh_443
chr1	21437307	21437507	E
chr1	21441107	21441707	E
chr1	21508707	21508907	E
chr1	21550166	21550512	Enh_444
chr1	21607707	21608107	E
chr1	21638668	21638980	Enh_445
chr1	21650707	21651107	E
chr1	21651707	21652507	E
chr1	21653107	21653307	E
chr1	21659907	21660107	E
chr1	21668307	21668507	E
chr1	21670107	21670307	E
chr1	21758107	21758307	E
chr1	21758707	21758907	E
chr1	21761307	21761507	E
chr1	21761907	21763307	E
chr1	21763907	21764107	E
chr1	21764507	21766707	E
chr1	21768307	21768907	E
chr1	21769707	21776307	E
chr1	21779107	21779707	E
chr1	21780707	21781307	E
chr1	21814707	21814907	E
chr1	21857888	21858128	Enh_446
chr1	21895440	21895457	Enh_447
chr1	21904877	21905137	Enh_448
chr1	21906318	21906358	Enh_449
chr1	21909343	21909508	Enh_450
chr1	21933781	21934163	Enh_451
chr1	21939666	21939945	Enh_452
chr1	21948986	21949058	Enh_453
chr1	21955507	21956707	E
chr1	21957307	21958707	E
chr1	21963907	21964307	E
chr1	22018507	22019107	E
chr1	22019097	22019366	Enh_454
chr1	22019507	22020107	E
chr1	22022707	22024107	E
chr1	22026707	22027307	E
chr1	22031107	22031907	E
chr1	22037907	22039307	E
chr1	22039733	22040348	Enh_455
chr1	22040507	22043907	E
chr1	22044307	22045707	E
chr1	22048701	22048839	Enh_456
chr1	22048707	22049307	E
chr1	22054707	22055107	E
chr1	22057107	22058907	E
chr1	22059307	22059707	E
chr1	22059707	22059907	E
chr1	22060307	22062307	E
chr1	22062507	22062907	E
chr1	22063307	22063507	E
chr1	22063507	22069507	E
chr1	22071107	22080907	E
chr1	22083307	22084307	E
chr1	22085307	22089507	E
chr1	22090307	22092907	E
chr1	22099107	22103507	E
chr1	22103507	22106107	E
chr1	22140839	22141185	Enh_457
chr1	22177472	22177640	Enh_458
chr1	22285479	22285748	Enh_459
chr1	22320570	22320935	Enh_460
chr1	22351307	22351507	E
chr1	22416507	22416907	E
chr1	22453507	22454307	E
chr1	22509954	22510197	Enh_461
chr1	22536798	22536896	Enh_462
chr1	22539107	22539307	E
chr1	22642107	22642307	E
chr1	22677011	22677127	Enh_463
chr1	22708889	22709043	Enh_464
chr1	22711507	22711707	E
chr1	22711907	22712907	E
chr1	22739907	22740107	E
chr1	22750421	22750652	Enh_465
chr1	22790176	22790559	Enh_466
chr1	22851587	22851811	Enh_467
chr1	22884907	22885107	E
chr1	22952907	22953107	E
chr1	23030507	23030907	E
chr1	23060986	23061301	Enh_468
chr1	23098707	23099307	E
chr1	23100197	23100607	Enh_469
chr1	23100307	23100907	E
chr1	23103451	23103584	Enh_470
chr1	23104907	23105307	E
chr1	23108907	23109507	E
chr1	23111307	23113107	E
chr1	23113707	23115107	E
chr1	23118707	23119307	E
chr1	23119101	23119470	Enh_471
chr1	23119707	23120907	E
chr1	23148107	23149707	E
chr1	23166707	23166907	E
chr1	23167107	23167307	E
chr1	23169507	23169907	E
chr1	23184107	23184507	E
chr1	23196857	23197189	Enh_472
chr1	23215924	23216025	Enh_473
chr1	23244387	23244739	Enh_474
chr1	23337307	23339107	E
chr1	23339107	23340907	E
chr1	23367107	23367307	E
chr1	23369907	23370307	E
chr1	23394597	23394969	Enh_475
chr1	23403907	23404307	E
chr1	23421907	23422307	E
chr1	23423107	23423507	E
chr1	23436907	23437307	E
chr1	23480907	23481107	E
chr1	23483107	23483307	E
chr1	23485107	23485307	E
chr1	23497107	23497908	E
chr1	23512826	23513138	Enh_476
chr1	23522691	23522913	Enh_477
chr1	23522908	23524508	E
chr1	23525708	23526108	E
chr1	23526908	23527908	E
chr1	23531908	23534308	E
chr1	23539508	23539708	E
chr1	23539908	23540108	E
chr1	23540309	23540509	E
chr1	23544909	23545309	E
chr1	23553709	23553909	E
chr1	23556009	23556375	Enh_478
chr1	23560309	23560709	E
chr1	23561910	23563110	E
chr1	23562188	23562711	Enh_479
chr1	23568910	23569310	E
chr1	23576910	23579310	E
chr1	23577224	23577833	Enh_480
chr1	23585547	23585903	Enh_481
chr1	23589943	23590222	Enh_482
chr1	23590110	23591910	E
chr1	23590428	23590735	Enh_483
chr1	23591611	23591959	Enh_484
chr1	23592710	23600710	E
chr1	23600910	23601310	E
chr1	23602510	23604110	E
chr1	23606310	23607910	E
chr1	23610710	23613110	E
chr1	23613710	23618510	E
chr1	23620110	23627110	E
chr1	23628110	23628310	E
chr1	23628510	23630110	E
chr1	23634310	23634710	E
chr1	23635065	23635204	Enh_485
chr1	23693510	23696110	E
chr1	23720310	23720710	E
chr1	23732238	23732603	Enh_486
chr1	23737407	23737720	Enh_487
chr1	23745110	23745910	E
chr1	23745910	23746110	E
chr1	23746710	23747310	E
chr1	23748510	23748710	E
chr1	23748710	23748910	E
chr1	23777310	23777710	E
chr1	23792510	23792910	E
chr1	23799310	23799510	E
chr1	23809710	23810110	E
chr1	23823910	23824510	E
chr1	23826310	23826710	E
chr1	23838710	23839110	E
chr1	23869110	23869510	E
chr1	23902533	23902898	Enh_488
chr1	23908710	23909110	E
chr1	23909435	23909719	Enh_489
chr1	23910949	23911098	Enh_490
chr1	23913110	23914910	E
chr1	23939002	23939250	Enh_491
chr1	23955110	23955710	E
chr1	23957710	23958310	E
chr1	23961510	23961910	E
chr1	23963110	23965310	E
chr1	23974310	23976910	E
chr1	23976910	23977110	E
chr1	23978310	23978710	E
chr1	24022850	24022998	Enh_492
chr1	24068635	24068724	Enh_493
chr1	24149892	24150119	Enh_494
chr1	24150310	24150710	E
chr1	24186510	24186710	E
chr1	24189310	24190110	E
chr1	24189666	24189853	Enh_495
chr1	24190146	24190493	Enh_496
chr1	24191038	24191378	Enh_497
chr1	24191510	24191710	E
chr1	24192013	24192191	Enh_498
chr1	24193138	24193480	Enh_499
chr1	24195070	24195437	Enh_500
chr1	24199510	24199910	E
chr1	24203110	24203910	E
chr1	24277310	24277510	E
chr1	24318710	24319310	E
chr1	24319710	24321310	E
chr1	24322710	24323310	E
chr1	24351110	24352510	E
chr1	24365343	24365592	Enh_501
chr1	24384110	24386110	E
chr1	24385637	24385868	Enh_502
chr1	24392110	24393710	E
chr1	24406094	24406264	Enh_503
chr1	24409666	24409760	Enh_504
chr1	24414110	24414310	E
chr1	24417910	24418110	E
chr1	24463303	24463404	Enh_505
chr1	24475110	24475310	E
chr1	24480110	24481110	E
chr1	24482076	24482156	Enh_506
chr1	24482310	24486310	E
chr1	24487110	24489910	E
chr1	24499310	24499910	E
chr1	24506638	24506974	Enh_507
chr1	24508710	24510710	E
chr1	24510910	24511310	E
chr1	24511310	24512310	E
chr1	24512310	24512710	E
chr1	24512910	24513510	E
chr1	24513510	24516710	E
chr1	24517710	24518510	E
chr1	24519510	24520310	E
chr1	24520910	24521110	E
chr1	24521710	24523110	E
chr1	24523910	24531110	E
chr1	24528244	24528516	Enh_508
chr1	24530069	24530294	Enh_509
chr1	24533110	24534910	E
chr1	24536710	24537910	E
chr1	24539110	24542310	E
chr1	24545109	24546109	E
chr1	24555509	24555709	E
chr1	24563530	24563865	Enh_510
chr1	24587109	24587509	E
chr1	24641309	24641509	E
chr1	24642128	24642488	Enh_511
chr1	24644194	24644245	Enh_512
chr1	24644909	24646109	E
chr1	24685121	24685446	Enh_513
chr1	24695478	24695703	Enh_514
chr1	24724588	24724717	Enh_515
chr1	24769011	24769354	Enh_516
chr1	24849109	24849709	E
chr1	24870509	24871309	E
chr1	24871664	24871712	Enh_517
chr1	24898509	24899109	E
chr1	24909709	24920109	E
chr1	24921309	24923309	E
chr1	24922235	24922571	Enh_518
chr1	24923909	24925109	E
chr1	24925140	24925585	Enh_519
chr1	24925633	24925815	Enh_520
chr1	24931109	24932909	E
chr1	24934909	24936509	E
chr1	24952309	24953109	E
chr1	24954109	24956309	E
chr1	24963909	24964909	E
chr1	24965509	24966109	E
chr1	24966082	24966316	Enh_521
chr1	24971109	24971709	E
chr1	24972359	24972536	Enh_522
chr1	24980509	24983109	E
chr1	24984309	24985109	E
chr1	24988109	24988909	E
chr1	24989709	24992509	E
chr1	24991867	24992017	Enh_523
chr1	24992855	24993249	Enh_524
chr1	24993509	24996309	E
chr1	25006509	25006709	E
chr1	25012109	25012909	E
chr1	25017538	25017805	Enh_525
chr1	25019318	25019711	Enh_526
chr1	25021109	25021909	E
chr1	25021418	25021647	Enh_527
chr1	25022168	25022709	Enh_528
chr1	25023309	25025509	E
chr1	25023834	25024092	Enh_529
chr1	25025689	25025844	Enh_530
chr1	25026699	25026920	Enh_531
chr1	25027049	25027378	Enh_532
chr1	25027885	25028013	Enh_533
chr1	25028663	25028806	Enh_534
chr1	25028709	25031909	E
chr1	25028977	25029158	Enh_535
chr1	25030658	25031338	Enh_536
chr1	25031435	25031931	Enh_537
chr1	25032309	25032709	E
chr1	25032909	25035109	E
chr1	25033674	25034686	Enh_538
chr1	25034778	25035293	Enh_539
chr1	25036909	25038309	E
chr1	25095509	25096109	E
chr1	25101709	25101909	E
chr1	25104441	25104470	Enh_540
chr1	25140234	25140610	Enh_541
chr1	25230509	25231109	E
chr1	25233147	25233576	Enh_542
chr1	25233509	25233709	E
chr1	25238909	25239309	E
chr1	25239704	25239920	Enh_543
chr1	25240127	25240179	Enh_544
chr1	25240709	25241509	E
chr1	25242509	25243909	E
chr1	25248309	25248509	E
chr1	25260509	25260709	E
chr1	25261109	25261309	E
chr1	25329509	25330309	E
chr1	25339502	25339876	Enh_545
chr1	25339709	25340109	E
chr1	25340309	25342509	E
chr1	25355909	25356709	E
chr1	25412509	25412709	E
chr1	25432309	25436109	E
chr1	25467309	25468109	E
chr1	25473309	25475309	E
chr1	25475548	25475656	Enh_546
chr1	25497435	25497639	Enh_547
chr1	25505909	25507509	E
chr1	25520709	25521109	E
chr1	25543109	25543309	E
chr1	25546509	25548709	E
chr1	25550109	25550509	E
chr1	25551109	25554109	E
chr1	25554109	25556109	E
chr1	25557109	25560509	E
chr1	25560509	25561309	E
chr1	25566309	25569709	E
chr1	25572509	25573509	E
chr1	25590309	25590909	E
chr1	25608709	25608909	E
chr1	25615309	25615909	E
chr1	25616253	25616717	Enh_548
chr1	25621109	25624709	E
chr1	25628509	25629309	E
chr1	25629709	25629909	E
chr1	25630909	25631109	E
chr1	25631109	25631909	E
chr1	25632309	25632509	E
chr1	25632709	25633109	E
chr1	25633509	25633709	E
chr1	25641709	25642309	E
chr1	25642758	25643087	Enh_549
chr1	25643309	25644509	E
chr1	25674309	25675909	E
chr1	25677509	25679309	E
chr1	25695828	25696302	Enh_550
chr1	25697709	25697909	E
chr1	25704109	25704909	E
chr1	25710109	25712509	E
chr1	25721709	25721909	E
chr1	25723109	25723309	E
chr1	25729909	25731509	E
chr1	25754109	25754709	E
chr1	25754824	25754962	Enh_551
chr1	25755709	25756509	E
chr1	25770309	25771109	E
chr1	25772709	25774309	E
chr1	25774898	25775276	Enh_552
chr1	25775709	25776309	E
chr1	25796109	25798709	E
chr1	25799509	25799709	E
chr1	25801109	25801309	E
chr1	25802309	25803709	E
chr1	25810909	25811309	E
chr1	25818909	25819109	E
chr1	25821709	25822109	E
chr1	25858409	25858755	Enh_553
chr1	25858509	25858709	E
chr1	25874309	25874509	E
chr1	25875208	25875266	Enh_554
chr1	25895709	25895909	E
chr1	25903309	25904709	E
chr1	25917709	25918709	E
chr1	25922109	25922309	E
chr1	25922542	25922790	Enh_555
chr1	25923509	25923709	E
chr1	25926835	25926936	Enh_556
chr1	25970909	25972509	E
chr1	25987509	25989309	E
chr1	25993503	25993977	Enh_557
chr1	25996709	25996909	E
chr1	26003406	26003592	Enh_558
chr1	26011274	26011533	Enh_559
chr1	26034709	26034909	E
chr1	26045509	26046509	E
chr1	26110109	26110509	E
chr1	26112909	26114309	E
chr1	26114309	26115309	E
chr1	26120109	26120709	E
chr1	26122909	26126109	E
chr1	26126359	26126759	Enh_560
chr1	26127491	26127829	Enh_561
chr1	26127909	26128309	E
chr1	26138709	26139509	E
chr1	26145109	26145309	E
chr1	26156709	26157109	E
chr1	26161909	26162109	E
chr1	26163709	26163909	E
chr1	26170909	26171709	E
chr1	26200909	26201909	E
chr1	26202010	26202120	Enh_562
chr1	26202509	26203309	E
chr1	26233509	26233709	E
chr1	26235509	26236509	E
chr1	26236909	26237109	E
chr1	26275509	26277709	E
chr1	26277709	26279109	E
chr1	26284909	26289509	E
chr1	26287396	26287880	Enh_563
chr1	26288525	26288930	Enh_564
chr1	26289036	26289506	Enh_565
chr1	26289779	26289992	Enh_566
chr1	26289909	26290309	E
chr1	26290036	26290528	Enh_567
chr1	26290509	26293509	E
chr1	26290715	26290813	Enh_568
chr1	26307709	26309109	E
chr1	26313709	26315509	E
chr1	26315523	26315678	Enh_569
chr1	26315909	26316709	E
chr1	26321909	26323309	E
chr1	26335509	26335909	E
chr1	26350810	26351137	Enh_570
chr1	26351569	26351826	Enh_571
chr1	26357196	26357593	Enh_572
chr1	26358509	26358709	E
chr1	26358909	26359109	E
chr1	26359309	26359909	E
chr1	26360909	26361309	E
chr1	26363509	26364109	E
chr1	26364309	26364509	E
chr1	26369709	26373109	E
chr1	26373709	26377909	E
chr1	26378709	26381309	E
chr1	26383909	26386309	E
chr1	26388509	26389309	E
chr1	26391109	26391709	E
chr1	26409509	26411709	E
chr1	26431509	26431709	E
chr1	26433109	26434709	E
chr1	26470509	26471309	E
chr1	26474109	26475109	E
chr1	26477509	26477909	E
chr1	26499709	26499909	E
chr1	26500741	26501378	Enh_573
chr1	26501709	26501909	E
chr1	26529109	26529309	E
chr1	26533909	26535909	E
chr1	26537709	26539909	E
chr1	26540309	26541709	E
chr1	26542909	26545509	E
chr1	26547909	26548709	E
chr1	26580869	26581218	Enh_574
chr1	26581371	26581524	Enh_575
chr1	26582759	26583055	Enh_576
chr1	26607243	26607491	Enh_577
chr1	26619309	26619509	E
chr1	26620346	26620758	Enh_578
chr1	26620851	26621707	Enh_579
chr1	26621909	26622109	E
chr1	26677309	26677909	E
chr1	26691909	26692109	E
chr1	26698147	26698647	Enh_580
chr1	26702709	26704909	E
chr1	26704909	26706309	E
chr1	26706909	26708309	E
chr1	26708509	26710109	E
chr1	26711109	26716109	E
chr1	26716109	26717709	E
chr1	26717709	26719709	E
chr1	26720709	26723109	E
chr1	26724109	26724509	E
chr1	26724709	26724909	E
chr1	26725109	26728909	E
chr1	26733309	26734709	E
chr1	26738309	26738509	E
chr1	26738509	26739309	E
chr1	26739909	26743909	E
chr1	26744909	26748509	E
chr1	26749509	26751909	E
chr1	26753509	26754309	E
chr1	26784109	26784709	E
chr1	26785509	26786109	E
chr1	26786273	26786426	Enh_581
chr1	26789309	26789709	E
chr1	26800109	26802709	E
chr1	26820309	26821709	E
chr1	26824909	26825909	E
chr1	26827994	26828280	Enh_582
chr1	26828109	26828309	E
chr1	26828492	26828987	Enh_583
chr1	26829709	26833109	E
chr1	26833511	26833896	Enh_584
chr1	26834109	26835109	E
chr1	26837909	26840109	E
chr1	26849293	26849782	Enh_585
chr1	26858248	26858481	Enh_586
chr1	26858966	26859229	Enh_587
chr1	26859264	26859652	Enh_588
chr1	26862709	26862909	E
chr1	26863309	26864109	E
chr1	26864895	26865436	Enh_589
chr1	26888709	26889109	E
chr1	26890909	26891309	E
chr1	26898709	26899309	E
chr1	26920909	26921109	E
chr1	26923109	26923509	E
chr1	26959509	26959709	E
chr1	26960909	26961109	E
chr1	26962791	26962804	Enh_590
chr1	26994909	26995109	E
chr1	26994961	26995349	Enh_591
chr1	26997509	26997909	E
chr1	27010187	27010440	Enh_592
chr1	27027170	27027471	Enh_593
chr1	27045309	27046109	E
chr1	27057466	27057824	Enh_594
chr1	27074288	27074601	Enh_595
chr1	27087879	27088138	Enh_596
chr1	27097309	27097509	E
chr1	27111309	27111909	E
chr1	27112109	27112309	E
chr1	27112509	27112709	E
chr1	27135909	27136709	E
chr1	27136344	27136497	Enh_597
chr1	27137709	27138509	E
chr1	27141509	27141709	E
chr1	27142109	27142909	E
chr1	27146509	27146709	E
chr1	27150109	27152509	E
chr1	27155909	27156109	E
chr1	27161509	27162309	E
chr1	27192851	27192990	Enh_598
[truncated: 111,327 more rows]
