# Supplementary material for: 3DFAACTS-SNP: using regulatory T cell-specific epigenomics data to uncover candidate mechanisms of type 1 diabetes (T1D) risk
Source: Epigenetics Chromatin. 2022 Jun 30;15:24. doi: 10.1186/s13072-022-00456-5 (PMC9244893; doi:10.1186/s13072-022-00456-5)
Supplement: Supplementary file 3 — Additional file 3. Table S3–S10. [file 13072_2022_456_MOESM3_ESM.xlsx]

## Sheet: Table S3
chr	position	rsid	NearestGene	eGenes (Target genes which expression are affected by eQTLs)	interactingGenes
chr2	203835966	rs12990970	CTLA4	CTLA4	CD28
chr2	203835966	rs12990970	CTLA4	CTLA4	CTLA4
chr2	203835966	rs12990970	CTLA4	CTLA4	ICOS
chr2	203867991	rs231775	CTLA4	CTLA4	RAPH1
chr2	203867991	rs231775	CTLA4	CTLA4	CD28
chr2	203867991	rs231775	CTLA4	CTLA4	ICOS
chr2	203874196	rs3087243	CTLA4	CTLA4	RAPH1
chr3	46286097	rs11718385	CCR3	TDGF1	XCR1
chr3	46286097	rs11718385	CCR3	TDGF1	CCR2
chr3	46286097	rs11718385	CCR3	TDGF1	CCR5AS
chr3	46286097	rs11718385	CCR3	TDGF1	CCR5
chr3	46286097	rs11718385	CCR3	LIMD1	XCR1
chr3	46286097	rs11718385	CCR3	LIMD1	CCR2
chr3	46286097	rs11718385	CCR3	LIMD1	CCR5AS
chr3	46286097	rs11718385	CCR3	LIMD1	CCR5
chr3	46286097	rs11718385	CCR3	FYCO1	XCR1
chr3	46286097	rs11718385	CCR3	FYCO1	CCR2
chr3	46286097	rs11718385	CCR3	FYCO1	CCR5AS
chr3	46286097	rs11718385	CCR3	FYCO1	CCR5
chr3	46286097	rs11718385	CCR3	CCR2	XCR1
chr3	46286097	rs11718385	CCR3	CCR2	CCR2
chr3	46286097	rs11718385	CCR3	CCR2	CCR5AS
chr3	46286097	rs11718385	CCR3	CCR2	CCR5
chr3	46286097	rs11718385	CCR3	LRRC2	XCR1
chr3	46286097	rs11718385	CCR3	LRRC2	CCR2
chr3	46286097	rs11718385	CCR3	LRRC2	CCR5AS
chr3	46286097	rs11718385	CCR3	LRRC2	CCR5
chr3	46286097	rs11718385	CCR3	CCR3	XCR1
chr3	46286097	rs11718385	CCR3	CCR3	CCR2
chr3	46286097	rs11718385	CCR3	CCR3	CCR5AS
chr3	46286097	rs11718385	CCR3	CCR3	CCR5
chr3	46286097	rs11718385	CCR3	LOC105377067	XCR1
chr3	46286097	rs11718385	CCR3	LOC105377067	CCR2
chr3	46286097	rs11718385	CCR3	LOC105377067	CCR5AS
chr3	46286097	rs11718385	CCR3	LOC105377067	CCR5
chr3	46286097	rs11718385	CCR3	CCR1	XCR1
chr3	46286097	rs11718385	CCR3	CCR1	CCR2
chr3	46286097	rs11718385	CCR3	CCR1	CCR5AS
chr3	46286097	rs11718385	CCR3	CCR1	CCR5
chr3	46349899	rs6441972	CCR2	CCR2	CCR3
chr3	46349899	rs6441972	CCR2	CCR1	CCR3
chr3	46359541	rs3138042	CCR2	CCR2	NA
chr3	46359541	rs3138042	CCR2	CCR1	NA
chr3	46370170	rs2856758	CCR5AS	LIMD1	SLC6A20
chr3	46370170	rs2856758	CCR5AS	LIMD1	FYCO1
chr3	46370170	rs2856758	CCR5AS	LIMD1	CXCR6
chr3	46370170	rs2856758	CCR5AS	LIMD1	XCR1
chr3	46370170	rs2856758	CCR5AS	LIMD1	LOC105377067
chr3	46370170	rs2856758	CCR5AS	LIMD1	CCR3
chr3	46370170	rs2856758	CCR5AS	LIMD1	CCR1
chr3	46370170	rs2856758	CCR5AS	LIMD1	CCR2
chr3	46370170	rs2856758	CCR5AS	LINC02009	SLC6A20
chr3	46370170	rs2856758	CCR5AS	LINC02009	FYCO1
chr3	46370170	rs2856758	CCR5AS	LINC02009	CXCR6
chr3	46370170	rs2856758	CCR5AS	LINC02009	XCR1
chr3	46370170	rs2856758	CCR5AS	LINC02009	LOC105377067
chr3	46370170	rs2856758	CCR5AS	LINC02009	CCR3
chr3	46370170	rs2856758	CCR5AS	LINC02009	CCR1
chr3	46370170	rs2856758	CCR5AS	LINC02009	CCR2
chr3	46370170	rs2856758	CCR5AS	LRRC2	SLC6A20
chr3	46370170	rs2856758	CCR5AS	LRRC2	FYCO1
chr3	46370170	rs2856758	CCR5AS	LRRC2	CXCR6
chr3	46370170	rs2856758	CCR5AS	LRRC2	XCR1
chr3	46370170	rs2856758	CCR5AS	LRRC2	LOC105377067
chr3	46370170	rs2856758	CCR5AS	LRRC2	CCR3
chr3	46370170	rs2856758	CCR5AS	LRRC2	CCR1
chr3	46370170	rs2856758	CCR5AS	LRRC2	CCR2
chr3	46370170	rs2856758	CCR5AS	CXCR6	SLC6A20
chr3	46370170	rs2856758	CCR5AS	CXCR6	FYCO1
chr3	46370170	rs2856758	CCR5AS	CXCR6	CXCR6
chr3	46370170	rs2856758	CCR5AS	CXCR6	XCR1
chr3	46370170	rs2856758	CCR5AS	CXCR6	LOC105377067
chr3	46370170	rs2856758	CCR5AS	CXCR6	CCR3
chr3	46370170	rs2856758	CCR5AS	CXCR6	CCR1
chr3	46370170	rs2856758	CCR5AS	CXCR6	CCR2
chr3	46370170	rs2856758	CCR5AS	CCRL2	SLC6A20
chr3	46370170	rs2856758	CCR5AS	CCRL2	FYCO1
chr3	46370170	rs2856758	CCR5AS	CCRL2	CXCR6
chr3	46370170	rs2856758	CCR5AS	CCRL2	XCR1
chr3	46370170	rs2856758	CCR5AS	CCRL2	LOC105377067
chr3	46370170	rs2856758	CCR5AS	CCRL2	CCR3
chr3	46370170	rs2856758	CCR5AS	CCRL2	CCR1
chr3	46370170	rs2856758	CCR5AS	CCRL2	CCR2
chr3	46370170	rs2856758	CCR5AS	LRRC2-AS1	SLC6A20
chr3	46370170	rs2856758	CCR5AS	LRRC2-AS1	FYCO1
chr3	46370170	rs2856758	CCR5AS	LRRC2-AS1	CXCR6
chr3	46370170	rs2856758	CCR5AS	LRRC2-AS1	XCR1
chr3	46370170	rs2856758	CCR5AS	LRRC2-AS1	LOC105377067
chr3	46370170	rs2856758	CCR5AS	LRRC2-AS1	CCR3
chr3	46370170	rs2856758	CCR5AS	LRRC2-AS1	CCR1
chr3	46370170	rs2856758	CCR5AS	LRRC2-AS1	CCR2
chr3	46370170	rs2856758	CCR5AS	TDGF1	SLC6A20
chr3	46370170	rs2856758	CCR5AS	TDGF1	FYCO1
chr3	46370170	rs2856758	CCR5AS	TDGF1	CXCR6
chr3	46370170	rs2856758	CCR5AS	TDGF1	XCR1
chr3	46370170	rs2856758	CCR5AS	TDGF1	LOC105377067
chr3	46370170	rs2856758	CCR5AS	TDGF1	CCR3
chr3	46370170	rs2856758	CCR5AS	TDGF1	CCR1
chr3	46370170	rs2856758	CCR5AS	TDGF1	CCR2
chr3	46370170	rs2856758	CCR5AS	ALS2CL	SLC6A20
chr3	46370170	rs2856758	CCR5AS	ALS2CL	FYCO1
chr3	46370170	rs2856758	CCR5AS	ALS2CL	CXCR6
chr3	46370170	rs2856758	CCR5AS	ALS2CL	XCR1
chr3	46370170	rs2856758	CCR5AS	ALS2CL	LOC105377067
chr3	46370170	rs2856758	CCR5AS	ALS2CL	CCR3
chr3	46370170	rs2856758	CCR5AS	ALS2CL	CCR1
chr3	46370170	rs2856758	CCR5AS	ALS2CL	CCR2
chr3	46370170	rs2856758	CCR5AS	RTP3	SLC6A20
chr3	46370170	rs2856758	CCR5AS	RTP3	FYCO1
chr3	46370170	rs2856758	CCR5AS	RTP3	CXCR6
chr3	46370170	rs2856758	CCR5AS	RTP3	XCR1
chr3	46370170	rs2856758	CCR5AS	RTP3	LOC105377067
chr3	46370170	rs2856758	CCR5AS	RTP3	CCR3
chr3	46370170	rs2856758	CCR5AS	RTP3	CCR1
chr3	46370170	rs2856758	CCR5AS	RTP3	CCR2
chr3	46370170	rs2856758	CCR5AS	CCR3	SLC6A20
chr3	46370170	rs2856758	CCR5AS	CCR3	FYCO1
chr3	46370170	rs2856758	CCR5AS	CCR3	CXCR6
chr3	46370170	rs2856758	CCR5AS	CCR3	XCR1
chr3	46370170	rs2856758	CCR5AS	CCR3	LOC105377067
chr3	46370170	rs2856758	CCR5AS	CCR3	CCR3
chr3	46370170	rs2856758	CCR5AS	CCR3	CCR1
chr3	46370170	rs2856758	CCR5AS	CCR3	CCR2
chr3	46370170	rs2856758	CCR5AS	LOC105377067	SLC6A20
chr3	46370170	rs2856758	CCR5AS	LOC105377067	FYCO1
chr3	46370170	rs2856758	CCR5AS	LOC105377067	CXCR6
chr3	46370170	rs2856758	CCR5AS	LOC105377067	XCR1
chr3	46370170	rs2856758	CCR5AS	LOC105377067	LOC105377067
chr3	46370170	rs2856758	CCR5AS	LOC105377067	CCR3
chr3	46370170	rs2856758	CCR5AS	LOC105377067	CCR1
chr3	46370170	rs2856758	CCR5AS	LOC105377067	CCR2
chr3	46370170	rs2856758	CCR5AS	CCR1	SLC6A20
chr3	46370170	rs2856758	CCR5AS	CCR1	FYCO1
chr3	46370170	rs2856758	CCR5AS	CCR1	CXCR6
chr3	46370170	rs2856758	CCR5AS	CCR1	XCR1
chr3	46370170	rs2856758	CCR5AS	CCR1	LOC105377067
chr3	46370170	rs2856758	CCR5AS	CCR1	CCR3
chr3	46370170	rs2856758	CCR5AS	CCR1	CCR1
chr3	46370170	rs2856758	CCR5AS	CCR1	CCR2
chr3	46370768	rs1799988	CCR5AS	ENSG00000223552	SLC6A20
chr3	46370768	rs1799988	CCR5AS	ENSG00000223552	FYCO1
chr3	46370768	rs1799988	CCR5AS	ENSG00000223552	CXCR6
chr3	46370768	rs1799988	CCR5AS	ENSG00000223552	XCR1
chr3	46370768	rs1799988	CCR5AS	ENSG00000223552	LOC105377067
chr3	46370768	rs1799988	CCR5AS	ENSG00000223552	CCR3
chr3	46370768	rs1799988	CCR5AS	ENSG00000223552	CCR1
chr3	46370768	rs1799988	CCR5AS	ENSG00000223552	CCR2
chr3	46370768	rs1799988	CCR5AS	CCR2	SLC6A20
chr3	46370768	rs1799988	CCR5AS	CCR2	FYCO1
chr3	46370768	rs1799988	CCR5AS	CCR2	CXCR6
chr3	46370768	rs1799988	CCR5AS	CCR2	XCR1
chr3	46370768	rs1799988	CCR5AS	CCR2	LOC105377067
chr3	46370768	rs1799988	CCR5AS	CCR2	CCR3
chr3	46370768	rs1799988	CCR5AS	CCR2	CCR1
chr3	46370768	rs1799988	CCR5AS	CCR2	CCR2
chr5	35852209	rs6890853	IL7R	LMBRD2	SPEF2
chr5	35852209	rs6890853	IL7R	LMBRD2	LOC105374724
chr5	35852209	rs6890853	IL7R	LMBRD2	CAPSL
chr5	35852209	rs6890853	IL7R	IL7R	SPEF2
chr5	35852209	rs6890853	IL7R	IL7R	LOC105374724
chr5	35852209	rs6890853	IL7R	IL7R	CAPSL
chr6	90238757	rs62408222	BACH2	BACH2	BACH2
chr6	90238757	rs62408222	BACH2	BACH2	LOC105377891
chr6	90274131	rs905671	BACH2	BACH2	BACH2
chr6	90274316	rs943689	BACH2	BACH2	BACH2
chr6	90286261	rs614120	BACH2	NA	BACH2
chr6	90286261	rs614120	BACH2	NA	LOC105377891
chr7	50394720	rs10216316	IKZF1	FIGNL1	SPATA48
chr7	50394800	rs10215297	IKZF1	FIGNL1	SPATA48
chr7	50397508	rs55981617	IKZF1	FIGNL1	SPATA48
chr7	50397508	rs55981617	IKZF1	FIGNL1	ZPBP
chr7	50397508	rs55981617	IKZF1	FIGNL1	IKZF1
chr7	50397956	rs12670555	IKZF1	FIGNL1	SPATA48
chr7	50397956	rs12670555	IKZF1	FIGNL1	ZPBP
chr7	50397956	rs12670555	IKZF1	FIGNL1	IKZF1
chr10	6046780	rs12722508	IL2RA	NA	RBM17
chr10	6052734	rs61839660	IL2RA	NA	IL2RA
chr10	6052734	rs61839660	IL2RA	NA	RBM17
chr10	6052734	rs61839660	IL2RA	NA	PFKFB3
chr10	6052734	rs61839660	IL2RA	NA	LINC02649
chr10	6054704	rs12722496	IL2RA	NA	IL2RA
chr10	6054704	rs12722496	IL2RA	NA	RBM17
chr10	6054704	rs12722496	IL2RA	NA	PFKFB3
chr10	6054704	rs12722496	IL2RA	NA	LINC02649
chr10	6065571	rs11597367	IL2RA	PFKFB3	IL2RA
chr10	6065571	rs11597367	IL2RA	PFKFB3	RBM17
chr10	6065571	rs11597367	IL2RA	IL2RA	IL2RA
chr10	6065571	rs11597367	IL2RA	IL2RA	RBM17
chr12	9758124	rs3176793	CD69	CLEC2D	LOC374443
chr12	9758124	rs3176793	CD69	CLEC2D	CLEC2D
chr12	9758124	rs3176793	CD69	ENSG00000214826	LOC374443
chr12	9758124	rs3176793	CD69	ENSG00000214826	CLEC2D
chr12	9758124	rs3176793	CD69	ENSG00000256673	LOC374443
chr12	9758124	rs3176793	CD69	ENSG00000256673	CLEC2D
chr12	9758124	rs3176793	CD69	CLECL1	LOC374443
chr12	9758124	rs3176793	CD69	CLECL1	CLEC2D
chr12	9759586	rs2160086	CD69	CLECL1	LOC374443
chr12	9759586	rs2160086	CD69	CLECL1	CLEC2D
chr12	9759586	rs2160086	CD69	ENSG00000256673	LOC374443
chr12	9759586	rs2160086	CD69	ENSG00000256673	CLEC2D
chr12	9759586	rs2160086	CD69	ENSG00000214776	LOC374443
chr12	9759586	rs2160086	CD69	ENSG00000214776	CLEC2D
chr12	9759586	rs2160086	CD69	LOC374443	LOC374443
chr12	9759586	rs2160086	CD69	LOC374443	CLEC2D
chr12	9759586	rs2160086	CD69	KLRB1	LOC374443
chr12	9759586	rs2160086	CD69	KLRB1	CLEC2D
chr12	9759586	rs2160086	CD69	CLEC12B	LOC374443
chr12	9759586	rs2160086	CD69	CLEC12B	CLEC2D
chr12	9759586	rs2160086	CD69	CLEC2B	LOC374443
chr12	9759586	rs2160086	CD69	CLEC2B	CLEC2D
chr12	9759586	rs2160086	CD69	CLEC12A	LOC374443
chr12	9759586	rs2160086	CD69	CLEC12A	CLEC2D
chr12	9759586	rs2160086	CD69	CLEC1B	LOC374443
chr12	9759586	rs2160086	CD69	CLEC1B	CLEC2D
chr12	9759586	rs2160086	CD69	ENSG00000214826	LOC374443
chr12	9759586	rs2160086	CD69	ENSG00000214826	CLEC2D
chr12	9760134	rs3176789	CD69	ENSG00000256673	LOC374443
chr12	9760134	rs3176789	CD69	ENSG00000256673	LOC105369728
chr12	9760134	rs3176789	CD69	ENSG00000256673	CLEC2D
chr12	9760134	rs3176789	CD69	CLECL1	LOC374443
chr12	9760134	rs3176789	CD69	CLECL1	LOC105369728
chr12	9760134	rs3176789	CD69	CLECL1	CLEC2D
chr12	9760134	rs3176789	CD69	ENSG00000111788	LOC374443
chr12	9760134	rs3176789	CD69	ENSG00000111788	LOC105369728
chr12	9760134	rs3176789	CD69	ENSG00000111788	CLEC2D
chr12	9760134	rs3176789	CD69	CLEC2D	LOC374443
chr12	9760134	rs3176789	CD69	CLEC2D	LOC105369728
chr12	9760134	rs3176789	CD69	CLEC2D	CLEC2D
chr12	9760134	rs3176789	CD69	CLEC2B	LOC374443
chr12	9760134	rs3176789	CD69	CLEC2B	LOC105369728
chr12	9760134	rs3176789	CD69	CLEC2B	CLEC2D
chr12	9760134	rs3176789	CD69	CD69	LOC374443
chr12	9760134	rs3176789	CD69	CD69	LOC105369728
chr12	9760134	rs3176789	CD69	CD69	CLEC2D
chr12	9760134	rs3176789	CD69	KLRF1	LOC374443
chr12	9760134	rs3176789	CD69	KLRF1	LOC105369728
chr12	9760134	rs3176789	CD69	KLRF1	CLEC2D
chr12	9760134	rs3176789	CD69	CLEC12B	LOC374443
chr12	9760134	rs3176789	CD69	CLEC12B	LOC105369728
chr12	9760134	rs3176789	CD69	CLEC12B	CLEC2D
chr12	9764044	rs3136559	CD69	ENSG00000256673	LOC374443
chr12	9764044	rs3136559	CD69	ENSG00000256673	LOC105369728
chr12	9764044	rs3136559	CD69	ENSG00000256673	CLEC2D
chr12	9764044	rs3136559	CD69	CLECL1	LOC374443
chr12	9764044	rs3136559	CD69	CLECL1	LOC105369728
chr12	9764044	rs3136559	CD69	CLECL1	CLEC2D
chr12	9764044	rs3136559	CD69	ENSG00000111788	LOC374443
chr12	9764044	rs3136559	CD69	ENSG00000111788	LOC105369728
chr12	9764044	rs3136559	CD69	ENSG00000111788	CLEC2D
chr12	9764044	rs3136559	CD69	CLEC2D	LOC374443
chr12	9764044	rs3136559	CD69	CLEC2D	LOC105369728
chr12	9764044	rs3136559	CD69	CLEC2D	CLEC2D
chr12	9764044	rs3136559	CD69	CLEC2B	LOC374443
chr12	9764044	rs3136559	CD69	CLEC2B	LOC105369728
chr12	9764044	rs3136559	CD69	CLEC2B	CLEC2D
chr12	9764044	rs3136559	CD69	CD69	LOC374443
chr12	9764044	rs3136559	CD69	CD69	LOC105369728
chr12	9764044	rs3136559	CD69	CD69	CLEC2D
chr12	9764044	rs3136559	CD69	CLEC12B	LOC374443
chr12	9764044	rs3136559	CD69	CLEC12B	LOC105369728
chr12	9764044	rs3136559	CD69	CLEC12B	CLEC2D
chr12	9773162	rs1029992	CD69	ENSG00000256673	NA
chr12	9773162	rs1029992	CD69	CLECL1	NA
chr12	9773162	rs1029992	CD69	ENSG00000111788	NA
chr12	9773162	rs1029992	CD69	CLEC2D	NA
chr12	9773162	rs1029992	CD69	CLEC2B	NA
chr12	9773162	rs1029992	CD69	CD69	NA
chr12	9773162	rs1029992	CD69	KLRF1	NA
chr12	9773162	rs1029992	CD69	CLEC12A	NA
chr12	9773162	rs1029992	CD69	CLEC12B	NA
chr12	9773468	rs1029991	CD69	ENSG00000256673	NA
chr12	9773468	rs1029991	CD69	CLECL1	NA
chr12	9773468	rs1029991	CD69	ENSG00000111788	NA
chr12	9773468	rs1029991	CD69	CLEC2D	NA
chr12	9773468	rs1029991	CD69	CLEC2B	NA
chr12	9773468	rs1029991	CD69	CD69	NA
chr12	9773468	rs1029991	CD69	KLRF1	NA
chr12	9773468	rs1029991	CD69	CLEC12A	NA
chr12	9773468	rs1029991	CD69	CLEC12B	NA
chr12	9773801	rs1029990	CD69	ENSG00000256673	NA
chr12	9773801	rs1029990	CD69	CLECL1	NA
chr12	9773801	rs1029990	CD69	ENSG00000111788	NA
chr12	9773801	rs1029990	CD69	CLEC2D	NA
chr12	9773801	rs1029990	CD69	CLEC2B	NA
chr12	9773801	rs1029990	CD69	CD69	NA
chr12	9773801	rs1029990	CD69	KLRF1	NA
chr12	9773801	rs1029990	CD69	CLEC12B	NA
chr12	9774028	rs10844749	CD69	ENSG00000256673	NA
chr12	9774028	rs10844749	CD69	CLECL1	NA
chr12	9774028	rs10844749	CD69	ENSG00000111788	NA
chr12	9774028	rs10844749	CD69	CLEC2D	NA
chr12	9774028	rs10844749	CD69	CLEC2B	NA
chr12	9774028	rs10844749	CD69	CD69	NA
chr12	9774028	rs10844749	CD69	KLRF1	NA
chr12	9774028	rs10844749	CD69	CLEC12A	NA
chr12	9774028	rs10844749	CD69	CLEC12B	NA
chr12	9774188	rs1540356	CD69	ENSG00000256673	NA
chr12	9774188	rs1540356	CD69	CLECL1	NA
chr12	9774188	rs1540356	CD69	ENSG00000111788	NA
chr12	9774188	rs1540356	CD69	CLEC2D	NA
chr12	9774188	rs1540356	CD69	CLEC2B	NA
chr12	9774188	rs1540356	CD69	CD69	NA
chr12	9774188	rs1540356	CD69	KLRF1	NA
chr12	9774188	rs1540356	CD69	CLEC12A	NA
chr12	9774188	rs1540356	CD69	CLEC12B	NA
chr15	38611471	rs16967112	LOC105370775	ENSG00000259326	FAM98B
chr15	38611471	rs16967112	LOC105370775	ENSG00000259326	RASGRP1
chr15	38611471	rs16967112	LOC105370775	ENSG00000259326	LOC105370775
chr15	38611471	rs16967112	LOC105370775	ENSG00000259326	LOC105370780
chr15	38611471	rs16967112	LOC105370775	ENSG00000259326	LINC02694
chr15	38611471	rs16967112	LOC105370775	ENSG00000259326	FSIP1
chr15	38611471	rs16967112	LOC105370775	RASGRP1	FAM98B
chr15	38611471	rs16967112	LOC105370775	RASGRP1	RASGRP1
chr15	38611471	rs16967112	LOC105370775	RASGRP1	LOC105370775
chr15	38611471	rs16967112	LOC105370775	RASGRP1	LOC105370780
chr15	38611471	rs16967112	LOC105370775	RASGRP1	LINC02694
chr15	38611471	rs16967112	LOC105370775	RASGRP1	FSIP1
chr15	38611471	rs16967112	LOC105370775	ENSG00000259747	FAM98B
chr15	38611471	rs16967112	LOC105370775	ENSG00000259747	RASGRP1
chr15	38611471	rs16967112	LOC105370775	ENSG00000259747	LOC105370775
chr15	38611471	rs16967112	LOC105370775	ENSG00000259747	LOC105370780
chr15	38611471	rs16967112	LOC105370775	ENSG00000259747	LINC02694
chr15	38611471	rs16967112	LOC105370775	ENSG00000259747	FSIP1
chr15	38611471	rs16967112	LOC105370775	FAM98B	FAM98B
chr15	38611471	rs16967112	LOC105370775	FAM98B	RASGRP1
chr15	38611471	rs16967112	LOC105370775	FAM98B	LOC105370775
chr15	38611471	rs16967112	LOC105370775	FAM98B	LOC105370780
chr15	38611471	rs16967112	LOC105370775	FAM98B	LINC02694
chr15	38611471	rs16967112	LOC105370775	FAM98B	FSIP1
chr15	38611683	rs56249992	LOC105370775	RASGRP1	FAM98B
chr15	38611683	rs56249992	LOC105370775	RASGRP1	RASGRP1
chr15	38611683	rs56249992	LOC105370775	RASGRP1	LOC105370775
chr15	38611683	rs56249992	LOC105370775	RASGRP1	LOC105370780
chr15	38611683	rs56249992	LOC105370775	RASGRP1	LINC02694
chr15	38611683	rs56249992	LOC105370775	RASGRP1	FSIP1
chr15	38611683	rs56249992	LOC105370775	ENSG00000259326	FAM98B
chr15	38611683	rs56249992	LOC105370775	ENSG00000259326	RASGRP1
chr15	38611683	rs56249992	LOC105370775	ENSG00000259326	LOC105370775
chr15	38611683	rs56249992	LOC105370775	ENSG00000259326	LOC105370780
chr15	38611683	rs56249992	LOC105370775	ENSG00000259326	LINC02694
chr15	38611683	rs56249992	LOC105370775	ENSG00000259326	FSIP1
chr15	38611683	rs56249992	LOC105370775	ENSG00000259747	FAM98B
chr15	38611683	rs56249992	LOC105370775	ENSG00000259747	RASGRP1
chr15	38611683	rs56249992	LOC105370775	ENSG00000259747	LOC105370775
chr15	38611683	rs56249992	LOC105370775	ENSG00000259747	LOC105370780
chr15	38611683	rs56249992	LOC105370775	ENSG00000259747	LINC02694
chr15	38611683	rs56249992	LOC105370775	ENSG00000259747	FSIP1
chr16	11095092	rs71136618	CLEC16A	NA	CLEC16A
chr16	11095092	rs71136618	CLEC16A	NA	LOC107984859
chr16	11095092	rs71136618	CLEC16A	NA	LOC105371082
chr16	11095092	rs71136618	CLEC16A	NA	RMI2
chr16	11095092	rs71136618	CLEC16A	NA	SOCS1
chr17	40599413	rs11656173	SMARCE1	SMARCE1	CCR7
chr17	40599413	rs11656173	SMARCE1	ENSG00000278834	CCR7
chr17	40599413	rs11656173	SMARCE1	KRT24	CCR7
chr18	12838768	rs17657058	PTPN2	NA	LINC01882
chr18	12838768	rs17657058	PTPN2	NA	PTPN2
chr18	12838768	rs17657058	PTPN2	NA	SEH1L
chr22	30185733	rs5753037	LOC105372988	THOC5	HORMAD2
chr22	30185733	rs5753037	LOC105372988	THOC5	LIF-AS1
chr22	30185733	rs5753037	LOC105372988	THOC5	LIF
chr22	30185733	rs5753037	LOC105372988	UQCR10	HORMAD2
chr22	30185733	rs5753037	LOC105372988	UQCR10	LIF-AS1
chr22	30185733	rs5753037	LOC105372988	UQCR10	LIF
chr22	30185733	rs5753037	LOC105372988	MTMR3	HORMAD2
chr22	30185733	rs5753037	LOC105372988	MTMR3	LIF-AS1
chr22	30185733	rs5753037	LOC105372988	MTMR3	LIF
chr22	30185733	rs5753037	LOC105372988	ENSG00000279159	HORMAD2
chr22	30185733	rs5753037	LOC105372988	ENSG00000279159	LIF-AS1
chr22	30185733	rs5753037	LOC105372988	ENSG00000279159	LIF
chr22	30185733	rs5753037	LOC105372988	NIPSNAP1	HORMAD2
chr22	30185733	rs5753037	LOC105372988	NIPSNAP1	LIF-AS1
chr22	30185733	rs5753037	LOC105372988	NIPSNAP1	LIF
chr22	30185733	rs5753037	LOC105372988	LIF	HORMAD2
chr22	30185733	rs5753037	LOC105372988	LIF	LIF-AS1
chr22	30185733	rs5753037	LOC105372988	LIF	LIF
chr22	30185733	rs5753037	LOC105372988	HORMAD2-AS1	HORMAD2
chr22	30185733	rs5753037	LOC105372988	HORMAD2-AS1	LIF-AS1
chr22	30185733	rs5753037	LOC105372988	HORMAD2-AS1	LIF
chr22	30185733	rs5753037	LOC105372988	CABP7	HORMAD2
chr22	30185733	rs5753037	LOC105372988	CABP7	LIF-AS1
chr22	30185733	rs5753037	LOC105372988	CABP7	LIF
chr22	30185733	rs5753037	LOC105372988	ZMAT5	HORMAD2
chr22	30185733	rs5753037	LOC105372988	ZMAT5	LIF-AS1
chr22	30185733	rs5753037	LOC105372988	ZMAT5	LIF
chr22	30185733	rs5753037	LOC105372988	ASCC2	HORMAD2
chr22	30185733	rs5753037	LOC105372988	ASCC2	LIF-AS1
chr22	30185733	rs5753037	LOC105372988	ASCC2	LIF
chr22	30185733	rs5753037	LOC105372988	ENSG00000279699	HORMAD2
chr22	30185733	rs5753037	LOC105372988	ENSG00000279699	LIF-AS1
chr22	30185733	rs5753037	LOC105372988	ENSG00000279699	LIF
chr22	30185733	rs5753037	LOC105372988	SEC14L3	HORMAD2
chr22	30185733	rs5753037	LOC105372988	SEC14L3	LIF-AS1
chr22	30185733	rs5753037	LOC105372988	SEC14L3	LIF

## Sheet: Table S4
InteractingGenes	inActiveStates	inSE	DEinT1DTregs
RAPH1	TRUE	FALSE	Down-regulated
CD28	TRUE	FALSE	Up-regulated
CTLA4	FALSE	FALSE	Up-regulated
ICOS	TRUE	FALSE	Down-regulated
SLC6A20	TRUE	FALSE	FALSE
FYCO1	TRUE	FALSE	Up-regulated
CXCR6	FALSE	FALSE	Down-regulated
XCR1	TRUE	FALSE	FALSE
LOC105377067	TRUE	FALSE	FALSE
CCR3	TRUE	FALSE	Up-regulated
CCR1	FALSE	FALSE	FALSE
CCR2	TRUE	FALSE	Down-regulated
CCR5AS	TRUE	FALSE	FALSE
CCR5	FALSE	FALSE	Up-regulated
SPEF2	TRUE	TRUE	Up-regulated
LOC105374724	TRUE	TRUE	FALSE
CAPSL	TRUE	FALSE	FALSE
BACH2	TRUE	FALSE	Up-regulated
LOC105377891	TRUE	FALSE	FALSE
SPATA48	TRUE	FALSE	FALSE
ZPBP	TRUE	FALSE	FALSE
IKZF1	TRUE	TRUE	Down-regulated
IL2RA	TRUE	TRUE	Up-regulated
RBM17	TRUE	TRUE	Down-regulated
PFKFB3	TRUE	TRUE	Down-regulated
LINC02649	TRUE	FALSE	FALSE
LOC374443	TRUE	FALSE	FALSE
LOC105369728	FALSE	FALSE	FALSE
CLEC2D	FALSE	FALSE	Down-regulated
FAM98B	FALSE	FALSE	Down-regulated
RASGRP1	TRUE	FALSE	Down-regulated
LOC105370775	TRUE	TRUE	FALSE
LOC105370780	TRUE	TRUE	FALSE
LINC02694	TRUE	FALSE	FALSE
FSIP1	TRUE	FALSE	FALSE
CLEC16A	TRUE	TRUE	Up-regulated
LOC107984859	TRUE	TRUE	FALSE
LOC105371082	TRUE	TRUE	FALSE
RMI2	TRUE	TRUE	Up-regulated
SOCS1	TRUE	TRUE	Up-regulated
CCR7	TRUE	TRUE	Up-regulated
LINC01882	TRUE	FALSE	FALSE
PTPN2	TRUE	FALSE	Up-regulated
SEH1L	TRUE	FALSE	Down-regulated
HORMAD2	TRUE	FALSE	FALSE
LIF-AS1	FALSE	FALSE	FALSE
LIF	FALSE	FALSE	Down-regulated

## Sheet: Table S5
seqnames	start	end	name
chr1	880000	960000	TAD1
chr1	960000	1120000	TAD2
chr1	1120000	1280000	TAD3
chr1	1280000	1520000	TAD4
chr1	1560000	1660000	TAD5
chr1	1660000	1700000	TAD6
chr1	1740000	1780000	TAD7
chr1	1780000	1920000	TAD8
chr1	1920000	2120000	TAD9
chr1	2180000	2440000	TAD10
chr1	2780000	3020000	TAD11
chr1	3020000	3140000	TAD12
chr1	3140000	3420000	TAD13
chr1	3420000	3740000	TAD14
chr1	3740000	3900000	TAD15
chr1	3900000	4300000	TAD16
chr1	4300000	4600000	TAD17
chr1	4600000	4740000	TAD18
chr1	4740000	4940000	TAD19
chr1	4940000	5280000	TAD20
chr1	5280000	5460000	TAD21
chr1	5460000	5940000	TAD22
chr1	5940000	6240000	TAD23
chr1	6240000	6420000	TAD24
chr1	6420000	6480000	TAD25
chr1	6480000	6700000	TAD26
chr1	6700000	7080000	TAD27
chr1	7080000	7260000	TAD28
chr1	7260000	7640000	TAD29
chr1	7640000	7780000	TAD30
chr1	7780000	7900000	TAD31
chr1	7900000	8020000	TAD32
chr1	8020000	8360000	TAD33
chr1	8360000	8560000	TAD34
chr1	8560000	8720000	TAD35
chr1	8720000	8860000	TAD36
chr1	8860000	9020000	TAD37
chr1	9020000	9100000	TAD38
chr1	9100000	9260000	TAD39
chr1	9260000	9480000	TAD40
chr1	9480000	9600000	TAD41
chr1	9600000	9760000	TAD42
chr1	9760000	9880000	TAD43
chr1	9880000	10040000	TAD44
chr1	10180000	10500000	TAD45
chr1	10500000	11000000	TAD46
chr1	11000000	11340000	TAD47
chr1	11340000	11640000	TAD48
chr1	11640000	11780000	TAD49
chr1	11780000	11980000	TAD50
chr1	11980000	12120000	TAD51
chr1	12120000	12300000	TAD52
chr1	12300000	12620000	TAD53
chr1	12780000	12860000	TAD54
chr1	13360000	13660000	TAD55
chr1	13660000	13820000	TAD56
chr1	13820000	13980000	TAD57
chr1	13980000	14480000	TAD58
chr1	14480000	14600000	TAD59
chr1	14600000	14820000	TAD60
chr1	14820000	15060000	TAD61
chr1	15060000	15300000	TAD62
chr1	15300000	15520000	TAD63
chr1	15520000	15780000	TAD64
chr1	15780000	16000000	TAD65
chr1	16060000	16240000	TAD66
chr1	16240000	16360000	TAD67
chr1	16360000	16520000	TAD68
chr1	16880000	17080000	TAD69
chr1	17080000	17280000	TAD70
chr1	17280000	17400000	TAD71
chr1	17400000	17500000	TAD72
chr1	17500000	17660000	TAD73
chr1	17660000	17860000	TAD74
chr1	17860000	18040000	TAD75
chr1	18040000	18260000	TAD76
chr1	18260000	18560000	TAD77
chr1	18560000	18880000	TAD78
chr1	18880000	19100000	TAD79
chr1	19100000	19260000	TAD80
chr1	19380000	19660000	TAD81
chr1	19660000	19880000	TAD82
chr1	19920000	20140000	TAD83
chr1	20140000	20200000	TAD84
chr1	20200000	20500000	TAD85
chr1	20500000	20660000	TAD86
chr1	20660000	20800000	TAD87
chr1	20800000	20940000	TAD88
chr1	20940000	21200000	TAD89
chr1	21200000	21380000	TAD90
chr1	21380000	21480000	TAD91
chr1	21480000	21660000	TAD92
chr1	21660000	21800000	TAD93
chr1	21800000	21980000	TAD94
chr1	22020000	22120000	TAD95
chr1	22120000	22420000	TAD96
chr1	22420000	22700000	TAD97
chr1	22700000	22960000	TAD98
chr1	22960000	23080000	TAD99
chr1	23080000	23200000	TAD100
chr1	23200000	23280000	TAD101
chr1	23280000	23420000	TAD102
chr1	23540000	23660000	TAD103
chr1	23660000	23760000	TAD104
chr1	23760000	23940000	TAD105
chr1	23940000	24060000	TAD106
chr1	24060000	24200000	TAD107
chr1	24200000	24400000	TAD108
chr1	24400000	24640000	TAD109
chr1	24640000	24840000	TAD110
chr1	24920000	25100000	TAD111
chr1	25100000	25220000	TAD112
chr1	25220000	25540000	TAD113
chr1	25540000	25820000	TAD114
chr1	25820000	26040000	TAD115
chr1	26040000	26160000	TAD116
chr1	26160000	26440000	TAD117
chr1	26480000	26600000	TAD118
chr1	26600000	26800000	TAD119
chr1	26800000	26920000	TAD120
chr1	26920000	27100000	TAD121
chr1	27100000	27300000	TAD122
chr1	27300000	27400000	TAD123
chr1	27400000	27600000	TAD124
chr1	27600000	27680000	TAD125
chr1	27720000	27840000	TAD126
chr1	27840000	28000000	TAD127
chr1	28000000	28080000	TAD128
chr1	28080000	28240000	TAD129
chr1	28240000	28360000	TAD130
chr1	28360000	28520000	TAD131
chr1	28520000	28640000	TAD132
chr1	28640000	28760000	TAD133
chr1	28760000	28880000	TAD134
chr1	28880000	29040000	TAD135
chr1	29040000	29240000	TAD136
chr1	29240000	29360000	TAD137
chr1	29360000	29700000	TAD138
chr1	29700000	30100000	TAD139
chr1	30100000	30360000	TAD140
chr1	30460000	30700000	TAD141
chr1	30700000	30800000	TAD142
chr1	30800000	30920000	TAD143
chr1	30920000	31180000	TAD144
chr1	31180000	31360000	TAD145
chr1	31400000	31560000	TAD146
chr1	31560000	31640000	TAD147
chr1	31640000	31800000	TAD148
chr1	31800000	32080000	TAD149
chr1	32080000	32180000	TAD150
chr1	32180000	32440000	TAD151
chr1	32440000	32660000	TAD152
chr1	32660000	32880000	TAD153
chr1	32880000	33100000	TAD154
chr1	33100000	33260000	TAD155
chr1	33260000	33520000	TAD156
chr1	33520000	34100000	TAD157
chr1	34100000	34300000	TAD158
chr1	34300000	34720000	TAD159
chr1	34760000	34860000	TAD160
chr1	34860000	35180000	TAD161
chr1	35180000	35360000	TAD162
chr1	35400000	35560000	TAD163
chr1	35560000	35800000	TAD164
chr1	35880000	36080000	TAD165
chr1	36080000	36300000	TAD166
chr1	36300000	36480000	TAD167
chr1	36480000	36760000	TAD168
chr1	36760000	37080000	TAD169
chr1	37080000	37280000	TAD170
chr1	37280000	37440000	TAD171
chr1	37440000	37580000	TAD172
chr1	37580000	37700000	TAD173
chr1	37700000	37860000	TAD174
chr1	37860000	38080000	TAD175
chr1	38080000	38480000	TAD176
chr1	38480000	38600000	TAD177
chr1	38600000	38840000	TAD178
chr1	38840000	39100000	TAD179
chr1	39100000	39280000	TAD180
chr1	39280000	39580000	TAD181
chr1	39580000	39760000	TAD182
chr1	39780000	40040000	TAD183
chr1	40040000	40320000	TAD184
chr1	40320000	40420000	TAD185
chr1	40420000	40600000	TAD186
chr1	40600000	40980000	TAD187
chr1	41020000	41260000	TAD188
chr1	41260000	41420000	TAD189
chr1	41520000	41920000	TAD190
chr1	41920000	42180000	TAD191
chr1	42180000	42340000	TAD192
chr1	42340000	42760000	TAD193
chr1	42760000	42920000	TAD194
chr1	42920000	43080000	TAD195
chr1	43220000	43440000	TAD196
chr1	43520000	43640000	TAD197
chr1	43640000	43760000	TAD198
chr1	43760000	43940000	TAD199
chr1	43940000	44060000	TAD200
chr1	44060000	44200000	TAD201
chr1	44200000	44360000	TAD202
chr1	44360000	44680000	TAD203
chr1	44680000	44840000	TAD204
chr1	44840000	45020000	TAD205
chr1	45020000	45300000	TAD206
chr1	45300000	45500000	TAD207
chr1	45500000	45600000	TAD208
chr1	45600000	45860000	TAD209
chr1	45860000	46020000	TAD210
chr1	46020000	46240000	TAD211
chr1	46240000	46400000	TAD212
chr1	46400000	46540000	TAD213
chr1	46540000	46740000	TAD214
chr1	46740000	46880000	TAD215
chr1	46900000	47080000	TAD216
chr1	47160000	47380000	TAD217
chr1	47440000	47780000	TAD218
chr1	47780000	47960000	TAD219
chr1	47960000	48240000	TAD220
chr1	48240000	48380000	TAD221
chr1	48380000	48540000	TAD222
chr1	48540000	48660000	TAD223
chr1	48660000	48860000	TAD224
chr1	48980000	49080000	TAD225
chr1	49080000	49380000	TAD226
chr1	49380000	49940000	TAD227
chr1	49940000	50100000	TAD228
chr1	50140000	50340000	TAD229
chr1	50340000	50600000	TAD230
chr1	50600000	50760000	TAD231
chr1	50760000	51180000	TAD232
chr1	51180000	51300000	TAD233
chr1	51300000	51520000	TAD234
chr1	51520000	51620000	TAD235
chr1	51620000	51780000	TAD236
chr1	51820000	51880000	TAD237
chr1	51880000	52040000	TAD238
chr1	52040000	52140000	TAD239
chr1	52140000	52360000	TAD240
chr1	52400000	52700000	TAD241
chr1	52700000	52840000	TAD242
chr1	52840000	52920000	TAD243
chr1	52920000	53060000	TAD244
chr1	53100000	53180000	TAD245
chr1	53180000	53480000	TAD246
chr1	53480000	53720000	TAD247
chr1	53840000	53980000	TAD248
chr1	54060000	54180000	TAD249
chr1	54180000	54400000	TAD250
chr1	54400000	54500000	TAD251
chr1	54500000	54660000	TAD252
chr1	54660000	54820000	TAD253
chr1	54900000	55060000	TAD254
chr1	55120000	55340000	TAD255
chr1	55340000	55560000	TAD256
chr1	55560000	55720000	TAD257
chr1	55720000	55940000	TAD258
chr1	55940000	56240000	TAD259
chr1	56240000	56420000	TAD260
chr1	56420000	56560000	TAD261
chr1	56560000	56700000	TAD262
chr1	56700000	56800000	TAD263
chr1	56840000	57040000	TAD264
chr1	57040000	57360000	TAD265
chr1	57360000	57820000	TAD266
chr1	57820000	58140000	TAD267
chr1	58140000	58300000	TAD268
chr1	58300000	58480000	TAD269
chr1	58480000	58660000	TAD270
chr1	58700000	58780000	TAD271
chr1	58780000	59140000	TAD272
chr1	59140000	59280000	TAD273
chr1	59280000	59700000	TAD274
chr1	59780000	60000000	TAD275
chr1	60000000	60160000	TAD276
chr1	60160000	60780000	TAD277
chr1	60820000	60960000	TAD278
chr1	60960000	61040000	TAD279
chr1	61040000	61420000	TAD280
chr1	61420000	61460000	TAD281
chr1	61460000	61600000	TAD282
chr1	61600000	61860000	TAD283
chr1	61860000	62180000	TAD284
chr1	62180000	62420000	TAD285
chr1	62420000	62840000	TAD286
chr1	62840000	62940000	TAD287
chr1	62940000	63300000	TAD288
chr1	63300000	63540000	TAD289
chr1	63600000	63660000	TAD290
chr1	63660000	64100000	TAD291
chr1	64100000	64260000	TAD292
chr1	64260000	64460000	TAD293
chr1	64460000	64680000	TAD294
chr1	64680000	64820000	TAD295
chr1	64820000	65060000	TAD296
chr1	65060000	65220000	TAD297
chr1	65220000	65460000	TAD298
chr1	65460000	65680000	TAD299
chr1	65680000	65960000	TAD300
chr1	65960000	66240000	TAD301
chr1	66240000	66460000	TAD302
chr1	66460000	66740000	TAD303
chr1	66740000	66920000	TAD304
chr1	67000000	67140000	TAD305
chr1	67140000	67220000	TAD306
chr1	67220000	67520000	TAD307
chr1	67520000	67780000	TAD308
chr1	67780000	68100000	TAD309
chr1	68100000	68360000	TAD310
chr1	68360000	68440000	TAD311
chr1	68440000	69120000	TAD312
chr1	69120000	69460000	TAD313
chr1	69460000	69580000	TAD314
chr1	69580000	69720000	TAD315
chr1	69720000	69960000	TAD316
chr1	69960000	70120000	TAD317
chr1	70120000	70340000	TAD318
chr1	70340000	70540000	TAD319
chr1	70540000	71120000	TAD320
chr1	71120000	71220000	TAD321
chr1	71220000	71400000	TAD322
chr1	71400000	71520000	TAD323
chr1	71520000	71580000	TAD324
chr1	71580000	71760000	TAD325
chr1	71760000	72000000	TAD326
chr1	72000000	72120000	TAD327
chr1	72120000	72300000	TAD328
chr1	72340000	72520000	TAD329
chr1	72520000	72620000	TAD330
chr1	72620000	72680000	TAD331
chr1	72680000	72940000	TAD332
chr1	72980000	73060000	TAD333
chr1	73100000	73140000	TAD334
chr1	73140000	73260000	TAD335
chr1	73400000	73560000	TAD336
chr1	73560000	73700000	TAD337
chr1	73700000	73740000	TAD338
chr1	73780000	73980000	TAD339
chr1	73980000	74340000	TAD340
chr1	74340000	74540000	TAD341
chr1	74540000	74720000	TAD342
chr1	74800000	75240000	TAD343
chr1	75240000	75380000	TAD344
chr1	75420000	75700000	TAD345
chr1	75700000	75820000	TAD346
chr1	75820000	75940000	TAD347
chr1	75980000	76160000	TAD348
chr1	76160000	76340000	TAD349
chr1	76340000	77140000	TAD350
chr1	77140000	77540000	TAD351
chr1	77540000	77680000	TAD352
chr1	77680000	77820000	TAD353
chr1	77820000	77920000	TAD354
chr1	77920000	78140000	TAD355
chr1	78140000	78540000	TAD356
chr1	78580000	78720000	TAD357
chr1	78720000	78880000	TAD358
chr1	78880000	79020000	TAD359
chr1	79020000	79200000	TAD360
chr1	79200000	79380000	TAD361
chr1	79380000	79440000	TAD362
chr1	79440000	79620000	TAD363
chr1	79620000	79720000	TAD364
chr1	79720000	79780000	TAD365
chr1	79780000	79840000	TAD366
chr1	79840000	80060000	TAD367
chr1	80140000	80340000	TAD368
chr1	80340000	80400000	TAD369
chr1	80420000	80480000	TAD370
chr1	80600000	80680000	TAD371
chr1	80680000	80820000	TAD372
chr1	80820000	80940000	TAD373
chr1	80960000	81020000	TAD374
chr1	81020000	81100000	TAD375
chr1	81100000	81140000	TAD376
chr1	81140000	81240000	TAD377
chr1	81240000	81340000	TAD378
chr1	81340000	81480000	TAD379
chr1	81480000	81560000	TAD380
chr1	81560000	81940000	TAD381
chr1	82020000	82780000	TAD382
chr1	82780000	82840000	TAD383
chr1	82840000	83140000	TAD384
chr1	83480000	83880000	TAD385
chr1	83880000	84140000	TAD386
chr1	84140000	84440000	TAD387
chr1	84440000	84620000	TAD388
chr1	84620000	84760000	TAD389
chr1	84760000	84940000	TAD390
chr1	84940000	85060000	TAD391
chr1	85060000	85260000	TAD392
chr1	85260000	85520000	TAD393
chr1	85540000	85580000	TAD394
chr1	85580000	85740000	TAD395
chr1	85740000	85900000	TAD396
chr1	85900000	86020000	TAD397
chr1	86020000	86340000	TAD398
chr1	86340000	86520000	TAD399
chr1	86520000	86680000	TAD400
chr1	86680000	87100000	TAD401
chr1	87100000	87300000	TAD402
chr1	87300000	88060000	TAD403
chr1	88060000	88240000	TAD404
chr1	88240000	88600000	TAD405
chr1	88600000	88900000	TAD406
chr1	88900000	89120000	TAD407
chr1	89120000	89360000	TAD408
chr1	89360000	89460000	TAD409
chr1	89460000	89620000	TAD410
chr1	89620000	89780000	TAD411
chr1	89780000	90040000	TAD412
chr1	90100000	90560000	TAD413
chr1	90560000	91040000	TAD414
chr1	91040000	91180000	TAD415
chr1	91180000	91240000	TAD416
chr1	91240000	91500000	TAD417
chr1	91500000	91940000	TAD418
chr1	91940000	92300000	TAD419
chr1	92300000	92480000	TAD420
chr1	92480000	92620000	TAD421
chr1	92620000	92840000	TAD422
chr1	92840000	93000000	TAD423
chr1	93000000	93080000	TAD424
chr1	93080000	93220000	TAD425
chr1	93220000	93300000	TAD426
chr1	93300000	93440000	TAD427
chr1	93440000	93620000	TAD428
chr1	93620000	93860000	TAD429
chr1	93860000	94040000	TAD430
chr1	94040000	94480000	TAD431
chr1	94520000	94820000	TAD432
chr1	94820000	95060000	TAD433
chr1	95060000	95280000	TAD434
chr1	95320000	95400000	TAD435
chr1	95400000	95800000	TAD436
chr1	95800000	95920000	TAD437
chr1	95920000	96120000	TAD438
chr1	96120000	96240000	TAD439
chr1	96240000	96380000	TAD440
chr1	96380000	96420000	TAD441
chr1	96420000	96480000	TAD442
chr1	96480000	96680000	TAD443
chr1	96680000	96860000	TAD444
chr1	96860000	97120000	TAD445
chr1	97120000	98060000	TAD446
chr1	98060000	98480000	TAD447
chr1	98780000	99180000	TAD448
chr1	99180000	99520000	TAD449
chr1	99520000	99720000	TAD450
chr1	99720000	100020000	TAD451
chr1	100020000	100140000	TAD452
chr1	100140000	100260000	TAD453
chr1	100260000	100460000	TAD454
chr1	100460000	100880000	TAD455
chr1	100880000	101120000	TAD456
chr1	101120000	101300000	TAD457
chr1	101300000	101380000	TAD458
chr1	101380000	101600000	TAD459
chr1	101600000	101760000	TAD460
chr1	101760000	101880000	TAD461
chr1	101880000	102020000	TAD462
chr1	102020000	102280000	TAD463
chr1	102280000	102400000	TAD464
chr1	102400000	102520000	TAD465
chr1	102520000	102600000	TAD466
chr1	102640000	102720000	TAD467
chr1	102720000	102880000	TAD468
chr1	102880000	103040000	TAD469
chr1	103060000	103180000	TAD470
chr1	103180000	103460000	TAD471
chr1	103460000	103600000	TAD472
chr1	103760000	103860000	TAD473
chr1	103880000	104020000	TAD474
chr1	104020000	104240000	TAD475
chr1	104240000	104360000	TAD476
chr1	104360000	104440000	TAD477
chr1	104540000	104620000	TAD478
chr1	104620000	104760000	TAD479
chr1	104780000	104820000	TAD480
chr1	104820000	104960000	TAD481
chr1	104960000	105020000	TAD482
chr1	105040000	105200000	TAD483
chr1	105220000	105360000	TAD484
chr1	105360000	105420000	TAD485
chr1	105500000	105560000	TAD486
chr1	105580000	105720000	TAD487
chr1	105740000	105820000	TAD488
chr1	105820000	105900000	TAD489
chr1	106020000	106320000	TAD490
chr1	106360000	106460000	TAD491
chr1	106500000	106620000	TAD492
chr1	106620000	106680000	TAD493
chr1	106680000	106860000	TAD494
chr1	106860000	106980000	TAD495
chr1	106980000	107160000	TAD496
chr1	107160000	107400000	TAD497
chr1	107400000	107580000	TAD498
chr1	107580000	107780000	TAD499
chr1	107780000	108220000	TAD500
chr1	108480000	108760000	TAD501
chr1	108760000	108940000	TAD502
chr1	108940000	109120000	TAD503
chr1	109120000	109200000	TAD504
chr1	109260000	109400000	TAD505
chr1	109400000	109540000	TAD506
chr1	109540000	109640000	TAD507
chr1	109640000	109780000	TAD508
chr1	109780000	110020000	TAD509
chr1	110020000	110120000	TAD510
chr1	110200000	110340000	TAD511
chr1	110340000	110500000	TAD512
chr1	110500000	110620000	TAD513
chr1	110620000	110780000	TAD514
chr1	110780000	111000000	TAD515
chr1	111000000	111120000	TAD516
chr1	111120000	111400000	TAD517
chr1	111440000	111780000	TAD518
chr1	111780000	112060000	TAD519
chr1	112060000	112200000	TAD520
chr1	112200000	112320000	TAD521
chr1	112320000	112600000	TAD522
chr1	112600000	112720000	TAD523
chr1	112720000	112860000	TAD524
chr1	112860000	113140000	TAD525
chr1	113140000	113460000	TAD526
chr1	113460000	113680000	TAD527
chr1	113680000	113980000	TAD528
chr1	113980000	114340000	TAD529
chr1	114340000	114580000	TAD530
chr1	114580000	114680000	TAD531
chr1	114680000	114800000	TAD532
chr1	114800000	114940000	TAD533
chr1	114940000	115120000	TAD534
chr1	115120000	115600000	TAD535
chr1	115600000	115780000	TAD536
chr1	115780000	116140000	TAD537
chr1	116140000	116500000	TAD538
chr1	116500000	116580000	TAD539
chr1	116580000	116720000	TAD540
chr1	116720000	116840000	TAD541
chr1	116840000	117060000	TAD542
chr1	117060000	117140000	TAD543
chr1	117140000	117300000	TAD544
chr1	117300000	117500000	TAD545
chr1	117500000	117760000	TAD546
chr1	117760000	117900000	TAD547
chr1	118000000	118200000	TAD548
chr1	118200000	118520000	TAD549
chr1	118520000	118780000	TAD550
chr1	118780000	118880000	TAD551
chr1	118880000	119000000	TAD552
chr1	119000000	119140000	TAD553
chr1	119140000	119260000	TAD554
chr1	119260000	119560000	TAD555
chr1	119560000	119720000	TAD556
chr1	119720000	120000000	TAD557
chr1	121400000	121560000	TAD558
chr1	143540000	143760000	TAD559
chr1	145680000	145820000	TAD560
chr1	145820000	146060000	TAD561
chr1	147020000	147260000	TAD562
chr1	147260000	147480000	TAD563
chr1	147480000	147680000	TAD564
chr1	147680000	147920000	TAD565
chr1	148260000	148400000	TAD566
chr1	149880000	150060000	TAD567
chr1	150060000	150220000	TAD568
chr1	150220000	150460000	TAD569
chr1	150460000	150560000	TAD570
chr1	150560000	150640000	TAD571
chr1	150640000	151000000	TAD572
chr1	151000000	151160000	TAD573
chr1	151160000	151280000	TAD574
chr1	151280000	151440000	TAD575
chr1	151440000	151740000	TAD576
chr1	151740000	151840000	TAD577
chr1	151840000	152040000	TAD578
chr1	152040000	152200000	TAD579
chr1	152200000	152480000	TAD580
chr1	152480000	152640000	TAD581
chr1	152640000	152840000	TAD582
chr1	152840000	153300000	TAD583
chr1	153300000	153500000	TAD584
chr1	153500000	153700000	TAD585
chr1	153860000	154000000	TAD586
chr1	154000000	154160000	TAD587
chr1	154160000	154320000	TAD588
chr1	154320000	154480000	TAD589
chr1	154480000	154560000	TAD590
chr1	154560000	154680000	TAD591
chr1	154680000	154940000	TAD592
chr1	154940000	155060000	TAD593
chr1	155060000	155220000	TAD594
chr1	155300000	155600000	TAD595
chr1	155600000	155760000	TAD596
chr1	155760000	155860000	TAD597
chr1	155860000	156080000	TAD598
chr1	156080000	156340000	TAD599
chr1	156340000	156460000	TAD600
chr1	156460000	156620000	TAD601
chr1	156720000	157060000	TAD602
chr1	157060000	157200000	TAD603
chr1	157200000	157340000	TAD604
chr1	157340000	157500000	TAD605
chr1	157500000	157960000	TAD606
chr1	157960000	158140000	TAD607
chr1	158140000	158540000	TAD608
chr1	158540000	159000000	TAD609
chr1	159000000	159100000	TAD610
chr1	159100000	159240000	TAD611
chr1	159240000	159520000	TAD612
chr1	159520000	159760000	TAD613
chr1	159760000	159920000	TAD614
chr1	159920000	160040000	TAD615
chr1	160100000	160380000	TAD616
chr1	160380000	160620000	TAD617
chr1	160620000	160840000	TAD618
chr1	160840000	160980000	TAD619
chr1	160980000	161180000	TAD620
chr1	161180000	161400000	TAD621
chr1	161400000	161440000	TAD622
chr1	161460000	161560000	TAD623
chr1	161680000	161740000	TAD624
chr1	161740000	162040000	TAD625
chr1	162080000	162460000	TAD626
chr1	162460000	162620000	TAD627
chr1	162620000	162840000	TAD628
chr1	162880000	163060000	TAD629
chr1	163060000	163320000	TAD630
chr1	163360000	163540000	TAD631
chr1	163540000	163780000	TAD632
chr1	163780000	164160000	TAD633
chr1	164160000	164460000	TAD634
chr1	164460000	164600000	TAD635
chr1	164600000	164700000	TAD636
chr1	164700000	164880000	TAD637
chr1	165140000	165340000	TAD638
chr1	165340000	165600000	TAD639
chr1	165600000	165920000	TAD640
chr1	165920000	166100000	TAD641
chr1	166100000	166460000	TAD642
chr1	166460000	166840000	TAD643
chr1	166840000	167060000	TAD644
chr1	167060000	167220000	TAD645
chr1	167220000	167400000	TAD646
chr1	167400000	167540000	TAD647
chr1	167540000	167720000	TAD648
chr1	167720000	167820000	TAD649
chr1	167820000	167920000	TAD650
chr1	167920000	168080000	TAD651
chr1	168080000	168180000	TAD652
chr1	168180000	168340000	TAD653
chr1	168340000	168440000	TAD654
chr1	168440000	168600000	TAD655
chr1	168600000	169140000	TAD656
chr1	169140000	169360000	TAD657
chr1	169360000	169580000	TAD658
chr1	169580000	169720000	TAD659
chr1	169720000	169900000	TAD660
chr1	169900000	170140000	TAD661
chr1	170140000	170480000	TAD662
chr1	170480000	170680000	TAD663
chr1	170740000	170880000	TAD664
chr1	170880000	170960000	TAD665
chr1	170960000	171220000	TAD666
chr1	171220000	171460000	TAD667
chr1	171460000	171600000	TAD668
chr1	171600000	172000000	TAD669
chr1	172000000	172080000	TAD670
chr1	172080000	172400000	TAD671
chr1	172440000	172580000	TAD672
chr1	172580000	172740000	TAD673
chr1	172740000	173420000	TAD674
chr1	173420000	173720000	TAD675
chr1	173720000	174240000	TAD676
chr1	174240000	174740000	TAD677
chr1	174740000	175000000	TAD678
chr1	175000000	175140000	TAD679
chr1	175140000	175380000	TAD680
chr1	175380000	175900000	TAD681
chr1	175900000	176260000	TAD682
chr1	176260000	176400000	TAD683
chr1	176400000	176500000	TAD684
chr1	176500000	176720000	TAD685
chr1	176720000	176880000	TAD686
chr1	176880000	177080000	TAD687
chr1	177080000	177400000	TAD688
chr1	177400000	177500000	TAD689
chr1	177500000	177700000	TAD690
chr1	177700000	177920000	TAD691
chr1	177920000	178020000	TAD692
chr1	178020000	178260000	TAD693
chr1	178260000	178480000	TAD694
chr1	178480000	178760000	TAD695
chr1	178760000	179000000	TAD696
chr1	179000000	179080000	TAD697
chr1	179080000	179380000	TAD698
chr1	179380000	179640000	TAD699
chr1	179640000	179820000	TAD700
chr1	179820000	180000000	TAD701
chr1	180000000	180200000	TAD702
chr1	180240000	180500000	TAD703
chr1	180500000	180640000	TAD704
chr1	180640000	180860000	TAD705
chr1	180860000	181180000	TAD706
chr1	181180000	181460000	TAD707
chr1	181460000	181640000	TAD708
chr1	181640000	182080000	TAD709
chr1	182080000	182400000	TAD710
chr1	182400000	182580000	TAD711
chr1	182580000	182780000	TAD712
chr1	182780000	182900000	TAD713
chr1	182900000	183280000	TAD714
chr1	183280000	183440000	TAD715
chr1	183440000	183660000	TAD716
chr1	183660000	183920000	TAD717
chr1	183920000	184060000	TAD718
chr1	184060000	184220000	TAD719
chr1	184260000	184680000	TAD720
chr1	184680000	184980000	TAD721
chr1	184980000	185180000	TAD722
chr1	185180000	185320000	TAD723
chr1	185320000	185440000	TAD724
chr1	185440000	185700000	TAD725
chr1	185700000	186140000	TAD726
chr1	186140000	186260000	TAD727
chr1	186260000	186400000	TAD728
chr1	186400000	187000000	TAD729
chr1	187000000	187340000	TAD730
chr1	187360000	187540000	TAD731
chr1	187540000	187680000	TAD732
chr1	187740000	187880000	TAD733
chr1	187880000	188100000	TAD734
chr1	188120000	188180000	TAD735
chr1	188180000	188300000	TAD736
chr1	188300000	188500000	TAD737
chr1	188500000	188580000	TAD738
chr1	188600000	188680000	TAD739
chr1	188680000	188840000	TAD740
chr1	188860000	189000000	TAD741
chr1	189120000	189180000	TAD742
chr1	189260000	189380000	TAD743
chr1	189380000	189460000	TAD744
chr1	189480000	189640000	TAD745
chr1	189640000	189880000	TAD746
chr1	189880000	189980000	TAD747
chr1	190080000	190220000	TAD748
chr1	190260000	190360000	TAD749
chr1	190380000	190560000	TAD750
chr1	190560000	190680000	TAD751
chr1	190680000	190720000	TAD752
chr1	190740000	190880000	TAD753
chr1	190880000	190960000	TAD754
chr1	191020000	191140000	TAD755
chr1	191280000	191360000	TAD756
chr1	191380000	191500000	TAD757
chr1	191540000	191620000	TAD758
chr1	191620000	191760000	TAD759
chr1	191820000	191920000	TAD760
chr1	191920000	192000000	TAD761
chr1	192000000	192460000	TAD762
chr1	192460000	192620000	TAD763
chr1	192620000	192800000	TAD764
chr1	192800000	193020000	TAD765
chr1	193020000	193160000	TAD766
chr1	193160000	193400000	TAD767
chr1	193400000	194300000	TAD768
chr1	194300000	194540000	TAD769
chr1	194540000	194600000	TAD770
chr1	194600000	194800000	TAD771
chr1	194800000	194960000	TAD772
chr1	194960000	195060000	TAD773
chr1	195060000	195140000	TAD774
chr1	195140000	195300000	TAD775
chr1	195340000	195420000	TAD776
chr1	195420000	195720000	TAD777
chr1	195720000	195920000	TAD778
chr1	195920000	195980000	TAD779
chr1	195980000	196040000	TAD780
chr1	196040000	196100000	TAD781
chr1	196100000	196320000	TAD782
chr1	196320000	196500000	TAD783
chr1	196500000	196740000	TAD784
chr1	196940000	197200000	TAD785
chr1	197200000	197360000	TAD786
chr1	197400000	197520000	TAD787
chr1	197520000	197900000	TAD788
chr1	197900000	198080000	TAD789
chr1	198080000	198380000	TAD790
chr1	198720000	198880000	TAD791
chr1	198880000	199120000	TAD792
chr1	199120000	199300000	TAD793
chr1	199300000	199560000	TAD794
chr1	199620000	200000000	TAD795
chr1	200000000	200280000	TAD796
chr1	200280000	200500000	TAD797
chr1	200620000	200840000	TAD798
chr1	200840000	200940000	TAD799
chr1	200940000	201120000	TAD800
chr1	201120000	201240000	TAD801
chr1	201240000	201420000	TAD802
chr1	201420000	201560000	TAD803
chr1	201560000	201700000	TAD804
chr1	201700000	201800000	TAD805
chr1	201800000	202000000	TAD806
chr1	202000000	202140000	TAD807
chr1	202140000	202340000	TAD808
chr1	202340000	202460000	TAD809
chr1	202460000	202720000	TAD810
chr1	202720000	202880000	TAD811
chr1	202880000	203020000	TAD812
chr1	203020000	203260000	TAD813
chr1	203260000	203360000	TAD814
chr1	203360000	203500000	TAD815
chr1	203500000	203720000	TAD816
chr1	203720000	203860000	TAD817
chr1	203860000	204140000	TAD818
chr1	204140000	204360000	TAD819
chr1	204400000	204560000	TAD820
chr1	204560000	204820000	TAD821
chr1	204820000	205100000	TAD822
chr1	205100000	205260000	TAD823
chr1	205260000	205360000	TAD824
chr1	205360000	205520000	TAD825
chr1	205520000	205780000	TAD826
chr1	205780000	205980000	TAD827
chr1	205980000	206160000	TAD828
chr1	206400000	206720000	TAD829
chr1	206720000	206940000	TAD830
chr1	206940000	207080000	TAD831
chr1	207080000	207400000	TAD832
chr1	207400000	207520000	TAD833
chr1	207560000	207740000	TAD834
chr1	207740000	207800000	TAD835
chr1	207800000	208000000	TAD836
chr1	208000000	208280000	TAD837
chr1	208280000	208640000	TAD838
chr1	208640000	209180000	TAD839
chr1	209180000	209560000	TAD840
chr1	209560000	209740000	TAD841
chr1	209860000	210000000	TAD842
chr1	210000000	210320000	TAD843
chr1	210320000	210400000	TAD844
chr1	210440000	211120000	TAD845
chr1	211120000	211260000	TAD846
chr1	211260000	211520000	TAD847
chr1	211520000	211680000	TAD848
chr1	211680000	212000000	TAD849
chr1	212040000	212300000	TAD850
chr1	212300000	212460000	TAD851
chr1	212460000	212660000	TAD852
chr1	212660000	212800000	TAD853
chr1	212800000	213000000	TAD854
chr1	213000000	213120000	TAD855
chr1	213120000	213260000	TAD856
chr1	213260000	213560000	TAD857
chr1	213560000	213900000	TAD858
chr1	213900000	214040000	TAD859
chr1	214040000	214200000	TAD860
chr1	214200000	214340000	TAD861
chr1	214340000	214600000	TAD862
chr1	214680000	215120000	TAD863
chr1	215120000	215260000	TAD864
chr1	215260000	215320000	TAD865
chr1	215320000	215520000	TAD866
chr1	215520000	215620000	TAD867
chr1	215620000	215880000	TAD868
chr1	215880000	215980000	TAD869
chr1	215980000	216080000	TAD870
chr1	216080000	216180000	TAD871
chr1	216180000	216240000	TAD872
chr1	216300000	216420000	TAD873
chr1	216420000	216560000	TAD874
chr1	216560000	216800000	TAD875
chr1	216800000	217140000	TAD876
chr1	217140000	217360000	TAD877
chr1	217360000	217700000	TAD878
chr1	217740000	217920000	TAD879
chr1	217920000	218080000	TAD880
chr1	218080000	218240000	TAD881
chr1	218240000	218560000	TAD882
chr1	218560000	218600000	TAD883
chr1	218600000	219120000	TAD884
chr1	219120000	219240000	TAD885
chr1	219240000	219400000	TAD886
chr1	219400000	219560000	TAD887
chr1	219560000	219600000	TAD888
chr1	219600000	219720000	TAD889
chr1	219720000	219840000	TAD890
chr1	219840000	219960000	TAD891
chr1	219960000	220160000	TAD892
chr1	220220000	220300000	TAD893
chr1	220300000	220660000	TAD894
chr1	220660000	220820000	TAD895
chr1	220820000	221160000	TAD896
chr1	221160000	221440000	TAD897
chr1	221440000	221700000	TAD898
chr1	221700000	221740000	TAD899
chr1	221740000	221860000	TAD900
chr1	221860000	222020000	TAD901
chr1	222020000	222480000	TAD902
chr1	222580000	222640000	TAD903
chr1	222640000	222740000	TAD904
chr1	222740000	223080000	TAD905
chr1	223120000	223260000	TAD906
chr1	223260000	223560000	TAD907
chr1	223600000	223660000	TAD908
chr1	223660000	223900000	TAD909
chr1	224040000	224100000	TAD910
chr1	224100000	224340000	TAD911
chr1	224340000	224500000	TAD912
chr1	224500000	224660000	TAD913
chr1	224660000	225000000	TAD914
chr1	225000000	225100000	TAD915
chr1	225100000	225200000	TAD916
chr1	225200000	225360000	TAD917
chr1	225360000	225480000	TAD918
chr1	225480000	225760000	TAD919
chr1	225760000	226000000	TAD920
chr1	226000000	226120000	TAD921
chr1	226120000	226420000	TAD922
chr1	226420000	226620000	TAD923
chr1	226620000	226860000	TAD924
chr1	226860000	227160000	TAD925
chr1	227160000	227440000	TAD926
chr1	227500000	227560000	TAD927
chr1	227560000	227720000	TAD928
chr1	227720000	227940000	TAD929
chr1	227980000	228220000	TAD930
chr1	228220000	228400000	TAD931
chr1	228400000	228560000	TAD932
chr1	228640000	229240000	TAD933
chr1	229240000	229500000	TAD934
chr1	229500000	229660000	TAD935
chr1	229660000	230060000	TAD936
chr1	230060000	230180000	TAD937
chr1	230180000	230340000	TAD938
chr1	230340000	230600000	TAD939
chr1	230600000	230700000	TAD940
chr1	230700000	230880000	TAD941
chr1	230880000	231200000	TAD942
chr1	231200000	231360000	TAD943
chr1	231360000	231640000	TAD944
chr1	231640000	231800000	TAD945
chr1	231800000	232400000	TAD946
chr1	232400000	232640000	TAD947
chr1	232640000	232980000	TAD948
chr1	232980000	233260000	TAD949
chr1	233260000	233440000	TAD950
chr1	233440000	233800000	TAD951
chr1	233800000	234100000	TAD952
chr1	234100000	234160000	TAD953
chr1	234200000	234320000	TAD954
chr1	234320000	234480000	TAD955
chr1	234480000	234600000	TAD956
chr1	234600000	234760000	TAD957
chr1	234760000	234800000	TAD958
chr1	234820000	234960000	TAD959
chr1	234960000	235100000	TAD960
chr1	235100000	235220000	TAD961
chr1	235220000	235420000	TAD962
chr1	235500000	235780000	TAD963
chr1	235780000	236000000	TAD964
chr1	236000000	236100000	TAD965
chr1	236100000	236500000	TAD966
chr1	236500000	236620000	TAD967
chr1	236620000	236740000	TAD968
chr1	236740000	236900000	TAD969
chr1	236900000	237140000	TAD970
chr1	237140000	237280000	TAD971
chr1	237280000	237580000	TAD972
chr1	237580000	237800000	TAD973
chr1	237800000	237860000	TAD974
chr1	237860000	237980000	TAD975
chr1	237980000	238280000	TAD976
chr1	238280000	238480000	TAD977
chr1	238480000	238560000	TAD978
chr1	238560000	238680000	TAD979
chr1	238680000	238820000	TAD980
chr1	238820000	239040000	TAD981
chr1	239040000	239160000	TAD982
chr1	239160000	239300000	TAD983
chr1	239300000	239900000	TAD984
chr1	239900000	240020000	TAD985
chr1	240020000	240200000	TAD986
chr1	240200000	240460000	TAD987
chr1	240460000	240600000	TAD988
chr1	240600000	240760000	TAD989
chr1	240760000	240820000	TAD990
chr1	240820000	241120000	TAD991
chr1	241120000	241480000	TAD992
chr1	241480000	241640000	TAD993
chr1	241640000	241840000	TAD994
chr1	241880000	242040000	TAD995
chr1	242040000	242260000	TAD996
chr1	242360000	242540000	TAD997
chr1	242540000	242880000	TAD998
chr1	243900000	244300000	TAD999
chr1	244300000	244460000	TAD1000
chr1	244460000	244600000	TAD1001
chr1	244600000	244800000	TAD1002
chr1	244800000	245080000	TAD1003
chr1	245080000	245300000	TAD1004
chr1	245720000	246020000	TAD1005
chr1	246020000	246480000	TAD1006
chr1	246480000	246680000	TAD1007
chr1	246680000	246820000	TAD1008
chr1	246820000	246940000	TAD1009
chr1	246940000	247060000	TAD1010
chr1	247060000	247220000	TAD1011
chr1	247220000	247320000	TAD1012
chr1	247360000	247560000	TAD1013
chr1	247620000	247800000	TAD1014
chr1	247800000	247960000	TAD1015
chr1	247960000	248160000	TAD1016
chr1	248220000	248360000	TAD1017
chr1	248660000	248820000	TAD1018
chr1	248820000	248956422	TAD1019
chr10	880000	960000	TAD1020
chr10	960000	1120000	TAD1021
chr10	1120000	1280000	TAD1022
chr10	1280000	1520000	TAD1023
chr10	1560000	1660000	TAD1024
chr10	1660000	1700000	TAD1025
chr10	1740000	1780000	TAD1026
chr10	1780000	1920000	TAD1027
chr10	1920000	2120000	TAD1028
chr10	2180000	2440000	TAD1029
chr10	2780000	3020000	TAD1030
chr10	3020000	3140000	TAD1031
chr10	3140000	3420000	TAD1032
chr10	3420000	3740000	TAD1033
chr10	3740000	3900000	TAD1034
chr10	3900000	4300000	TAD1035
chr10	4300000	4600000	TAD1036
chr10	4600000	4740000	TAD1037
chr10	4740000	4940000	TAD1038
chr10	4940000	5280000	TAD1039
chr10	5280000	5460000	TAD1040
chr10	5460000	5940000	TAD1041
chr10	5940000	6240000	TAD1042
chr10	6240000	6420000	TAD1043
chr10	6420000	6480000	TAD1044
chr10	6480000	6700000	TAD1045
chr10	6700000	7080000	TAD1046
chr10	7080000	7260000	TAD1047
chr10	7260000	7640000	TAD1048
chr10	7640000	7780000	TAD1049
chr10	7780000	7900000	TAD1050
chr10	7900000	8020000	TAD1051
chr10	8020000	8360000	TAD1052
chr10	8360000	8560000	TAD1053
chr10	8560000	8720000	TAD1054
chr10	8720000	8860000	TAD1055
chr10	8860000	9020000	TAD1056
chr10	9020000	9100000	TAD1057
chr10	9100000	9260000	TAD1058
chr10	9260000	9480000	TAD1059
chr10	9480000	9600000	TAD1060
chr10	9600000	9760000	TAD1061
chr10	9760000	9880000	TAD1062
chr10	9880000	10040000	TAD1063
chr10	10180000	10500000	TAD1064
chr10	10500000	11000000	TAD1065
chr10	11000000	11340000	TAD1066
chr10	11340000	11640000	TAD1067
chr10	11640000	11780000	TAD1068
chr10	11780000	11980000	TAD1069
chr10	11980000	12120000	TAD1070
chr10	12120000	12300000	TAD1071
chr10	12300000	12620000	TAD1072
chr10	12780000	12860000	TAD1073
chr10	13360000	13660000	TAD1074
chr10	13660000	13820000	TAD1075
chr10	13820000	13980000	TAD1076
chr10	13980000	14480000	TAD1077
chr10	14480000	14600000	TAD1078
chr10	14600000	14820000	TAD1079
chr10	14820000	15060000	TAD1080
chr10	15060000	15300000	TAD1081
chr10	15300000	15520000	TAD1082
chr10	15520000	15780000	TAD1083
chr10	15780000	16000000	TAD1084
chr10	16060000	16240000	TAD1085
chr10	16240000	16360000	TAD1086
chr10	16360000	16520000	TAD1087
chr10	16880000	17080000	TAD1088
chr10	17080000	17280000	TAD1089
chr10	17280000	17400000	TAD1090
chr10	17400000	17500000	TAD1091
chr10	17500000	17660000	TAD1092
chr10	17660000	17860000	TAD1093
chr10	17860000	18040000	TAD1094
chr10	18040000	18260000	TAD1095
chr10	18260000	18560000	TAD1096
chr10	18560000	18880000	TAD1097
chr10	18880000	19100000	TAD1098
chr10	19100000	19260000	TAD1099
chr10	19380000	19660000	TAD1100
chr10	19660000	19880000	TAD1101
chr10	19920000	20140000	TAD1102
chr10	20140000	20200000	TAD1103
chr10	20200000	20500000	TAD1104
chr10	20500000	20660000	TAD1105
chr10	20660000	20800000	TAD1106
chr10	20800000	20940000	TAD1107
chr10	20940000	21200000	TAD1108
chr10	21200000	21380000	TAD1109
chr10	21380000	21480000	TAD1110
chr10	21480000	21660000	TAD1111
chr10	21660000	21800000	TAD1112
chr10	21800000	21980000	TAD1113
chr10	22020000	22120000	TAD1114
chr10	22120000	22420000	TAD1115
chr10	22420000	22700000	TAD1116
chr10	22700000	22960000	TAD1117
chr10	22960000	23080000	TAD1118
chr10	23080000	23200000	TAD1119
chr10	23200000	23280000	TAD1120
chr10	23280000	23420000	TAD1121
chr10	23540000	23660000	TAD1122
chr10	23660000	23760000	TAD1123
chr10	23760000	23940000	TAD1124
chr10	23940000	24060000	TAD1125
chr10	24060000	24200000	TAD1126
chr10	24200000	24400000	TAD1127
chr10	24400000	24540000	TAD1128
chr10	24540000	24640000	TAD1129
chr10	24640000	24840000	TAD1130
chr10	24920000	25100000	TAD1131
chr10	25100000	25220000	TAD1132
chr10	25220000	25540000	TAD1133
chr10	25540000	25820000	TAD1134
chr10	25820000	26040000	TAD1135
chr10	26040000	26160000	TAD1136
chr10	26160000	26440000	TAD1137
chr10	26480000	26600000	TAD1138
chr10	26600000	26800000	TAD1139
chr10	26800000	26920000	TAD1140
chr10	26920000	27100000	TAD1141
chr10	27100000	27300000	TAD1142
chr10	27300000	27400000	TAD1143
chr10	27400000	27600000	TAD1144
chr10	27600000	27680000	TAD1145
chr10	27720000	27840000	TAD1146
chr10	27840000	28000000	TAD1147
chr10	28000000	28080000	TAD1148
chr10	28080000	28240000	TAD1149
chr10	28240000	28360000	TAD1150
chr10	28360000	28520000	TAD1151
chr10	28520000	28640000	TAD1152
chr10	28640000	28760000	TAD1153
chr10	28760000	28880000	TAD1154
chr10	28880000	29040000	TAD1155
chr10	29040000	29240000	TAD1156
chr10	29240000	29360000	TAD1157
chr10	29360000	29700000	TAD1158
chr10	29700000	30100000	TAD1159
chr10	30100000	30360000	TAD1160
chr10	30460000	30700000	TAD1161
chr10	30700000	30800000	TAD1162
chr10	30800000	30920000	TAD1163
chr10	30920000	31180000	TAD1164
chr10	31180000	31360000	TAD1165
chr10	31400000	31560000	TAD1166
chr10	31560000	31640000	TAD1167
chr10	31640000	31800000	TAD1168
chr10	31800000	32080000	TAD1169
chr10	32080000	32180000	TAD1170
chr10	32180000	32440000	TAD1171
chr10	32440000	32660000	TAD1172
chr10	32660000	32880000	TAD1173
chr10	32880000	33100000	TAD1174
chr10	33100000	33260000	TAD1175
chr10	33260000	33520000	TAD1176
chr10	33520000	34100000	TAD1177
chr10	34100000	34300000	TAD1178
chr10	34300000	34720000	TAD1179
chr10	34760000	35180000	TAD1180
chr10	35180000	35360000	TAD1181
chr10	35400000	35560000	TAD1182
chr10	35560000	35800000	TAD1183
chr10	35880000	36080000	TAD1184
chr10	36080000	36300000	TAD1185
chr10	36300000	36480000	TAD1186
chr10	36480000	36760000	TAD1187
chr10	36760000	37080000	TAD1188
chr10	37080000	37280000	TAD1189
chr10	37280000	37440000	TAD1190
chr10	37440000	37580000	TAD1191
chr10	37580000	37700000	TAD1192
chr10	37700000	37860000	TAD1193
chr10	37860000	38080000	TAD1194
chr10	38080000	38480000	TAD1195
chr10	38480000	38600000	TAD1196
chr10	38600000	38840000	TAD1197
chr10	38840000	39100000	TAD1198
chr10	39100000	39280000	TAD1199
chr10	39280000	39580000	TAD1200
chr10	39580000	39760000	TAD1201
chr10	39780000	40040000	TAD1202
chr10	40040000	40320000	TAD1203
chr10	40320000	40420000	TAD1204
chr10	40420000	40600000	TAD1205
chr10	40600000	40980000	TAD1206
chr10	41020000	41260000	TAD1207
chr10	41260000	41420000	TAD1208
chr10	41520000	41920000	TAD1209
chr10	41920000	42180000	TAD1210
chr10	42180000	42340000	TAD1211
chr10	42340000	42580000	TAD1212
chr10	42580000	42760000	TAD1213
chr10	42760000	42920000	TAD1214
chr10	42920000	43080000	TAD1215
chr10	43220000	43440000	TAD1216
chr10	43520000	43640000	TAD1217
chr10	43640000	43760000	TAD1218
chr10	43760000	43940000	TAD1219
chr10	43940000	44060000	TAD1220
chr10	44060000	44200000	TAD1221
chr10	44200000	44360000	TAD1222
chr10	44360000	44680000	TAD1223
chr10	44680000	44840000	TAD1224
chr10	44840000	45020000	TAD1225
chr10	45020000	45300000	TAD1226
chr10	45300000	45500000	TAD1227
chr10	45500000	45600000	TAD1228
chr10	45600000	45860000	TAD1229
chr10	45860000	46020000	TAD1230
chr10	46020000	46240000	TAD1231
chr10	46240000	46400000	TAD1232
chr10	46400000	46540000	TAD1233
chr10	46540000	46740000	TAD1234
chr10	46740000	46880000	TAD1235
chr10	46900000	47080000	TAD1236
chr10	47080000	47160000	TAD1237
chr10	47160000	47380000	TAD1238
chr10	47440000	47780000	TAD1239
chr10	47780000	47960000	TAD1240
chr10	47960000	48240000	TAD1241
chr10	48240000	48380000	TAD1242
chr10	48380000	48540000	TAD1243
chr10	48540000	48660000	TAD1244
chr10	48660000	48860000	TAD1245
chr10	48980000	49080000	TAD1246
chr10	49080000	49380000	TAD1247
chr10	49380000	49940000	TAD1248
chr10	49940000	50100000	TAD1249
chr10	50100000	50340000	TAD1250
chr10	50340000	50600000	TAD1251
chr10	50600000	50760000	TAD1252
chr10	50760000	51180000	TAD1253
chr10	51180000	51300000	TAD1254
chr10	51300000	51520000	TAD1255
chr10	51520000	51620000	TAD1256
chr10	51620000	51780000	TAD1257
chr10	51820000	51880000	TAD1258
chr10	51880000	52040000	TAD1259
chr10	52040000	52140000	TAD1260
chr10	52140000	52360000	TAD1261
chr10	52400000	52700000	TAD1262
chr10	52700000	52840000	TAD1263
chr10	52840000	52920000	TAD1264
chr10	52920000	53060000	TAD1265
chr10	53100000	53180000	TAD1266
chr10	53180000	53480000	TAD1267
chr10	53480000	53720000	TAD1268
chr10	53840000	53980000	TAD1269
chr10	54060000	54180000	TAD1270
chr10	54180000	54400000	TAD1271
chr10	54400000	54500000	TAD1272
chr10	54500000	54660000	TAD1273
chr10	54660000	54820000	TAD1274
chr10	54900000	55060000	TAD1275
chr10	55120000	55340000	TAD1276
chr10	55340000	55560000	TAD1277
chr10	55560000	55720000	TAD1278
chr10	55720000	55940000	TAD1279
chr10	55940000	56240000	TAD1280
chr10	56240000	56420000	TAD1281
chr10	56420000	56560000	TAD1282
chr10	56560000	56700000	TAD1283
chr10	56700000	56800000	TAD1284
chr10	56840000	57040000	TAD1285
chr10	57040000	57360000	TAD1286
chr10	57360000	57820000	TAD1287
chr10	57820000	58140000	TAD1288
chr10	58140000	58480000	TAD1289
chr10	58480000	58660000	TAD1290
chr10	58700000	58780000	TAD1291
chr10	58780000	59140000	TAD1292
chr10	59140000	59280000	TAD1293
chr10	59280000	59700000	TAD1294
chr10	59700000	59780000	TAD1295
chr10	59780000	60000000	TAD1296
chr10	60000000	60160000	TAD1297
chr10	60160000	60780000	TAD1298
chr10	60780000	60820000	TAD1299
chr10	60820000	61040000	TAD1300
chr10	61040000	61460000	TAD1301
chr10	61460000	61600000	TAD1302
chr10	61600000	61860000	TAD1303
chr10	61860000	62180000	TAD1304
chr10	62180000	62420000	TAD1305
chr10	62420000	62840000	TAD1306
chr10	62840000	62940000	TAD1307
chr10	62940000	63300000	TAD1308
chr10	63300000	63540000	TAD1309
chr10	63600000	63660000	TAD1310
chr10	63660000	64100000	TAD1311
chr10	64100000	64260000	TAD1312
chr10	64260000	64460000	TAD1313
chr10	64460000	64680000	TAD1314
chr10	64680000	64820000	TAD1315
chr10	64820000	65060000	TAD1316
chr10	65060000	65220000	TAD1317
chr10	65220000	65460000	TAD1318
chr10	65460000	65680000	TAD1319
chr10	65680000	65960000	TAD1320
chr10	65960000	66240000	TAD1321
chr10	66240000	66460000	TAD1322
chr10	66460000	66740000	TAD1323
chr10	66740000	66920000	TAD1324
chr10	67000000	67140000	TAD1325
chr10	67140000	67220000	TAD1326
chr10	67220000	67520000	TAD1327
chr10	67520000	67780000	TAD1328
chr10	67780000	68100000	TAD1329
chr10	68100000	68360000	TAD1330
chr10	68360000	68440000	TAD1331
chr10	68440000	69120000	TAD1332
chr10	69120000	69460000	TAD1333
chr10	69460000	69580000	TAD1334
chr10	69580000	69720000	TAD1335
chr10	69720000	69960000	TAD1336
chr10	69960000	70120000	TAD1337
chr10	70120000	70340000	TAD1338
chr10	70340000	70540000	TAD1339
chr10	70540000	71120000	TAD1340
chr10	71120000	71220000	TAD1341
chr10	71220000	71400000	TAD1342
chr10	71400000	71520000	TAD1343
chr10	71520000	71580000	TAD1344
chr10	71580000	71760000	TAD1345
chr10	71760000	72000000	TAD1346
chr10	72000000	72120000	TAD1347
chr10	72120000	72300000	TAD1348
chr10	72340000	72620000	TAD1349
chr10	72620000	72680000	TAD1350
chr10	72680000	72940000	TAD1351
chr10	72980000	73060000	TAD1352
chr10	73100000	73140000	TAD1353
chr10	73140000	73260000	TAD1354
chr10	73400000	73560000	TAD1355
chr10	73560000	73700000	TAD1356
chr10	73700000	73740000	TAD1357
chr10	73780000	73980000	TAD1358
chr10	73980000	74340000	TAD1359
chr10	74340000	74540000	TAD1360
chr10	74540000	74720000	TAD1361
chr10	74720000	74800000	TAD1362
chr10	74800000	75240000	TAD1363
chr10	75240000	75380000	TAD1364
chr10	75420000	75700000	TAD1365
chr10	75700000	75820000	TAD1366
chr10	75820000	75940000	TAD1367
chr10	75980000	76160000	TAD1368
chr10	76160000	76340000	TAD1369
chr10	76340000	77140000	TAD1370
chr10	77140000	77540000	TAD1371
chr10	77540000	77680000	TAD1372
chr10	77680000	77820000	TAD1373
chr10	77820000	77920000	TAD1374
chr10	77920000	78140000	TAD1375
chr10	78140000	78540000	TAD1376
chr10	78580000	78720000	TAD1377
chr10	78720000	78880000	TAD1378
chr10	78880000	79020000	TAD1379
chr10	79020000	79200000	TAD1380
chr10	79200000	79380000	TAD1381
chr10	79380000	79440000	TAD1382
chr10	79440000	79620000	TAD1383
chr10	79620000	79720000	TAD1384
chr10	79720000	79780000	TAD1385
chr10	79780000	79840000	TAD1386
chr10	79840000	80060000	TAD1387
chr10	80140000	80340000	TAD1388
chr10	80340000	80400000	TAD1389
chr10	80420000	80480000	TAD1390
chr10	80600000	80680000	TAD1391
chr10	80680000	80820000	TAD1392
chr10	80820000	80940000	TAD1393
chr10	80960000	81020000	TAD1394
chr10	81020000	81100000	TAD1395
chr10	81100000	81140000	TAD1396
chr10	81140000	81240000	TAD1397
chr10	81240000	81340000	TAD1398
chr10	81340000	81480000	TAD1399
chr10	81480000	81560000	TAD1400
chr10	81560000	81940000	TAD1401
chr10	82020000	82780000	TAD1402
chr10	82780000	82840000	TAD1403
chr10	82840000	83140000	TAD1404
chr10	83480000	83880000	TAD1405
chr10	83880000	84140000	TAD1406
chr10	84140000	84440000	TAD1407
chr10	84440000	84620000	TAD1408
chr10	84620000	84760000	TAD1409
chr10	84760000	84940000	TAD1410
chr10	84940000	85060000	TAD1411
chr10	85060000	85260000	TAD1412
chr10	85260000	85520000	TAD1413
chr10	85540000	85580000	TAD1414
chr10	85580000	85740000	TAD1415
chr10	85740000	85900000	TAD1416
chr10	85900000	86020000	TAD1417
chr10	86020000	86340000	TAD1418
chr10	86340000	86520000	TAD1419
chr10	86520000	86680000	TAD1420
chr10	86680000	87100000	TAD1421
chr10	87100000	87300000	TAD1422
chr10	87300000	88060000	TAD1423
chr10	88060000	88240000	TAD1424
chr10	88240000	88600000	TAD1425
chr10	88600000	88900000	TAD1426
chr10	88900000	89120000	TAD1427
chr10	89120000	89260000	TAD1428
chr10	89260000	89360000	TAD1429
chr10	89360000	89460000	TAD1430
chr10	89460000	89620000	TAD1431
chr10	89620000	89780000	TAD1432
chr10	89780000	90040000	TAD1433
chr10	90100000	90560000	TAD1434
chr10	90560000	91040000	TAD1435
chr10	91040000	91180000	TAD1436
chr10	91180000	91240000	TAD1437
chr10	91240000	91500000	TAD1438
chr10	91500000	91940000	TAD1439
chr10	91940000	92300000	TAD1440
chr10	92300000	92480000	TAD1441
chr10	92480000	92620000	TAD1442
chr10	92620000	92840000	TAD1443
chr10	92840000	93000000	TAD1444
chr10	93000000	93080000	TAD1445
chr10	93080000	93220000	TAD1446
chr10	93220000	93300000	TAD1447
chr10	93300000	93440000	TAD1448
chr10	93440000	93620000	TAD1449
chr10	93620000	93860000	TAD1450
chr10	93860000	94040000	TAD1451
chr10	94040000	94480000	TAD1452
chr10	94520000	94820000	TAD1453
chr10	94820000	95060000	TAD1454
chr10	95060000	95280000	TAD1455
chr10	95320000	95400000	TAD1456
chr10	95400000	95800000	TAD1457
chr10	95800000	95920000	TAD1458
chr10	95920000	96120000	TAD1459
chr10	96120000	96240000	TAD1460
chr10	96240000	96380000	TAD1461
chr10	96380000	96420000	TAD1462
chr10	96420000	96480000	TAD1463
chr10	96480000	96680000	TAD1464
chr10	96680000	96860000	TAD1465
chr10	96860000	97120000	TAD1466
chr10	97120000	98060000	TAD1467
chr10	98060000	98480000	TAD1468
chr10	98780000	99000000	TAD1469
chr10	99000000	99180000	TAD1470
chr10	99180000	99520000	TAD1471
chr10	99520000	99720000	TAD1472
chr10	99720000	100020000	TAD1473
chr10	100020000	100140000	TAD1474
chr10	100140000	100260000	TAD1475
chr10	100260000	100460000	TAD1476
chr10	100460000	100880000	TAD1477
chr10	100880000	101120000	TAD1478
chr10	101120000	101300000	TAD1479
chr10	101300000	101380000	TAD1480
chr10	101380000	101600000	TAD1481
chr10	101600000	101760000	TAD1482
chr10	101760000	101880000	TAD1483
chr10	101880000	102020000	TAD1484
chr10	102020000	102280000	TAD1485
chr10	102280000	102400000	TAD1486
chr10	102400000	102520000	TAD1487
chr10	102520000	102600000	TAD1488
chr10	102640000	102720000	TAD1489
chr10	102720000	102880000	TAD1490
chr10	102880000	103040000	TAD1491
chr10	103060000	103180000	TAD1492
chr10	103180000	103460000	TAD1493
chr10	103460000	103600000	TAD1494
chr10	103760000	103860000	TAD1495
chr10	103880000	104020000	TAD1496
chr10	104020000	104240000	TAD1497
chr10	104240000	104360000	TAD1498
chr10	104360000	104440000	TAD1499
chr10	104540000	104620000	TAD1500
chr10	104620000	104760000	TAD1501
chr10	104780000	104820000	TAD1502
chr10	104820000	104960000	TAD1503
chr10	104960000	105020000	TAD1504
chr10	105040000	105200000	TAD1505
chr10	105220000	105360000	TAD1506
chr10	105360000	105420000	TAD1507
chr10	105500000	105560000	TAD1508
chr10	105580000	105720000	TAD1509
chr10	105740000	105820000	TAD1510
chr10	105820000	105900000	TAD1511
chr10	106020000	106320000	TAD1512
chr10	106360000	106460000	TAD1513
chr10	106500000	106620000	TAD1514
chr10	106620000	106680000	TAD1515
chr10	106680000	106860000	TAD1516
chr10	106860000	106980000	TAD1517
chr10	106980000	107160000	TAD1518
chr10	107160000	107400000	TAD1519
chr10	107400000	107580000	TAD1520
chr10	107580000	107780000	TAD1521
chr10	107780000	108220000	TAD1522
chr10	108480000	108760000	TAD1523
chr10	108760000	108940000	TAD1524
chr10	108940000	109120000	TAD1525
chr10	109120000	109200000	TAD1526
chr10	109260000	109400000	TAD1527
chr10	109400000	109540000	TAD1528
chr10	109540000	109640000	TAD1529
chr10	109640000	109780000	TAD1530
chr10	109780000	110020000	TAD1531
chr10	110020000	110120000	TAD1532
chr10	110200000	110340000	TAD1533
chr10	110340000	110500000	TAD1534
chr10	110500000	110620000	TAD1535
chr10	110620000	110780000	TAD1536
chr10	110780000	111000000	TAD1537
chr10	111000000	111120000	TAD1538
chr10	111120000	111400000	TAD1539
chr10	111440000	111780000	TAD1540
chr10	111780000	112060000	TAD1541
chr10	112060000	112200000	TAD1542
chr10	112200000	112320000	TAD1543
chr10	112320000	112600000	TAD1544
chr10	112600000	112720000	TAD1545
chr10	112720000	112860000	TAD1546
chr10	112860000	113140000	TAD1547
chr10	113140000	113460000	TAD1548
chr10	113460000	113680000	TAD1549
chr10	113680000	113980000	TAD1550
chr10	113980000	114340000	TAD1551
chr10	114340000	114580000	TAD1552
chr10	114580000	114680000	TAD1553
chr10	114680000	114800000	TAD1554
chr10	114800000	114940000	TAD1555
chr10	114940000	115120000	TAD1556
chr10	115120000	115600000	TAD1557
chr10	115600000	115780000	TAD1558
chr10	115780000	116140000	TAD1559
chr10	116140000	116500000	TAD1560
chr10	116500000	116580000	TAD1561
chr10	116580000	116720000	TAD1562
chr10	116720000	116840000	TAD1563
chr10	116840000	117060000	TAD1564
chr10	117060000	117140000	TAD1565
chr10	117140000	117300000	TAD1566
chr10	117300000	117500000	TAD1567
chr10	117500000	117760000	TAD1568
chr10	117760000	117900000	TAD1569
chr10	118000000	118200000	TAD1570
chr10	118200000	118520000	TAD1571
chr10	118520000	118780000	TAD1572
chr10	118780000	118880000	TAD1573
chr10	118880000	119000000	TAD1574
chr10	119000000	119140000	TAD1575
chr10	119140000	119260000	TAD1576
chr10	119260000	119560000	TAD1577
chr10	119560000	119720000	TAD1578
chr10	119720000	120000000	TAD1579
chr10	121400000	121560000	TAD1580
chr11	880000	960000	TAD1581
chr11	960000	1120000	TAD1582
chr11	1120000	1280000	TAD1583
chr11	1280000	1520000	TAD1584
chr11	1560000	1660000	TAD1585
chr11	1660000	1700000	TAD1586
chr11	1740000	1780000	TAD1587
chr11	1780000	1920000	TAD1588
chr11	1920000	2120000	TAD1589
chr11	2180000	2440000	TAD1590
chr11	2780000	3020000	TAD1591
chr11	3020000	3140000	TAD1592
chr11	3140000	3420000	TAD1593
chr11	3420000	3740000	TAD1594
chr11	3740000	3900000	TAD1595
chr11	3900000	4300000	TAD1596
chr11	4300000	4600000	TAD1597
chr11	4600000	4740000	TAD1598
chr11	4740000	4940000	TAD1599
chr11	4940000	5280000	TAD1600
chr11	5280000	5460000	TAD1601
chr11	5460000	5940000	TAD1602
chr11	5940000	6240000	TAD1603
chr11	6240000	6420000	TAD1604
chr11	6420000	6480000	TAD1605
chr11	6480000	6700000	TAD1606
chr11	6700000	7080000	TAD1607
chr11	7080000	7260000	TAD1608
chr11	7260000	7640000	TAD1609
chr11	7640000	7780000	TAD1610
chr11	7780000	7900000	TAD1611
chr11	7900000	8020000	TAD1612
chr11	8020000	8360000	TAD1613
chr11	8360000	8560000	TAD1614
chr11	8560000	8720000	TAD1615
chr11	8720000	8860000	TAD1616
chr11	8860000	9020000	TAD1617
chr11	9020000	9100000	TAD1618
chr11	9100000	9260000	TAD1619
chr11	9260000	9480000	TAD1620
chr11	9480000	9600000	TAD1621
chr11	9600000	9760000	TAD1622
chr11	9760000	9880000	TAD1623
chr11	9880000	10040000	TAD1624
chr11	10180000	10500000	TAD1625
chr11	10500000	11000000	TAD1626
chr11	11000000	11340000	TAD1627
chr11	11340000	11640000	TAD1628
chr11	11640000	11780000	TAD1629
chr11	11780000	11980000	TAD1630
chr11	11980000	12120000	TAD1631
chr11	12120000	12300000	TAD1632
chr11	12300000	12620000	TAD1633
chr11	12780000	12860000	TAD1634
chr11	13360000	13660000	TAD1635
chr11	13660000	13820000	TAD1636
chr11	13820000	13980000	TAD1637
chr11	13980000	14480000	TAD1638
chr11	14480000	14600000	TAD1639
chr11	14600000	14820000	TAD1640
chr11	14820000	15060000	TAD1641
chr11	15060000	15300000	TAD1642
chr11	15300000	15520000	TAD1643
chr11	15520000	15780000	TAD1644
chr11	15780000	16000000	TAD1645
chr11	16060000	16240000	TAD1646
chr11	16240000	16360000	TAD1647
chr11	16360000	16520000	TAD1648
chr11	16880000	17080000	TAD1649
chr11	17080000	17280000	TAD1650
chr11	17280000	17400000	TAD1651
chr11	17400000	17500000	TAD1652
chr11	17500000	17660000	TAD1653
chr11	17660000	17860000	TAD1654
chr11	17860000	18040000	TAD1655
chr11	18040000	18260000	TAD1656
chr11	18260000	18560000	TAD1657
chr11	18560000	18880000	TAD1658
chr11	18880000	19100000	TAD1659
chr11	19100000	19260000	TAD1660
chr11	19380000	19660000	TAD1661
chr11	19660000	19880000	TAD1662
chr11	19920000	20140000	TAD1663
chr11	20140000	20200000	TAD1664
chr11	20200000	20500000	TAD1665
chr11	20500000	20660000	TAD1666
chr11	20660000	20800000	TAD1667
chr11	20800000	20940000	TAD1668
chr11	20940000	21200000	TAD1669
chr11	21200000	21380000	TAD1670
chr11	21380000	21480000	TAD1671
chr11	21480000	21660000	TAD1672
chr11	21660000	21800000	TAD1673
chr11	21800000	21980000	TAD1674
chr11	22020000	22120000	TAD1675
chr11	22120000	22420000	TAD1676
chr11	22420000	22700000	TAD1677
chr11	22700000	22960000	TAD1678
chr11	22960000	23080000	TAD1679
chr11	23080000	23200000	TAD1680
chr11	23200000	23280000	TAD1681
chr11	23280000	23420000	TAD1682
chr11	23540000	23660000	TAD1683
chr11	23660000	23760000	TAD1684
chr11	23760000	23940000	TAD1685
chr11	23940000	24060000	TAD1686
chr11	24060000	24140000	TAD1687
chr11	24140000	24200000	TAD1688
chr11	24200000	24400000	TAD1689
chr11	24400000	24540000	TAD1690
chr11	24540000	24640000	TAD1691
chr11	24640000	24840000	TAD1692
chr11	24920000	25100000	TAD1693
chr11	25100000	25220000	TAD1694
chr11	25220000	25540000	TAD1695
chr11	25540000	25820000	TAD1696
chr11	25820000	26040000	TAD1697
chr11	26040000	26160000	TAD1698
chr11	26160000	26440000	TAD1699
chr11	26480000	26600000	TAD1700
chr11	26600000	26800000	TAD1701
chr11	26800000	26920000	TAD1702
chr11	26920000	27100000	TAD1703
chr11	27100000	27300000	TAD1704
chr11	27300000	27400000	TAD1705
chr11	27400000	27600000	TAD1706
chr11	27600000	27680000	TAD1707
chr11	27720000	27840000	TAD1708
chr11	27840000	28000000	TAD1709
chr11	28000000	28080000	TAD1710
chr11	28080000	28240000	TAD1711
chr11	28240000	28360000	TAD1712
chr11	28360000	28520000	TAD1713
chr11	28520000	28640000	TAD1714
chr11	28640000	28760000	TAD1715
chr11	28760000	28880000	TAD1716
chr11	28880000	29040000	TAD1717
chr11	29040000	29240000	TAD1718
chr11	29240000	29360000	TAD1719
chr11	29360000	29700000	TAD1720
chr11	29700000	30100000	TAD1721
chr11	30100000	30360000	TAD1722
chr11	30460000	30700000	TAD1723
chr11	30700000	30800000	TAD1724
chr11	30800000	30920000	TAD1725
chr11	30920000	31180000	TAD1726
chr11	31180000	31360000	TAD1727
chr11	31400000	31560000	TAD1728
chr11	31560000	31640000	TAD1729
chr11	31640000	31800000	TAD1730
chr11	31800000	32080000	TAD1731
chr11	32080000	32180000	TAD1732
chr11	32180000	32440000	TAD1733
chr11	32440000	32660000	TAD1734
chr11	32660000	32880000	TAD1735
chr11	32880000	33100000	TAD1736
chr11	33100000	33260000	TAD1737
chr11	33260000	33520000	TAD1738
chr11	33520000	34100000	TAD1739
chr11	34100000	34300000	TAD1740
chr11	34300000	34720000	TAD1741
chr11	34760000	34860000	TAD1742
chr11	34860000	35180000	TAD1743
chr11	35180000	35360000	TAD1744
chr11	35400000	35560000	TAD1745
chr11	35560000	35800000	TAD1746
chr11	35880000	36080000	TAD1747
chr11	36080000	36300000	TAD1748
chr11	36300000	36480000	TAD1749
chr11	36480000	36760000	TAD1750
chr11	36760000	37080000	TAD1751
chr11	37080000	37280000	TAD1752
chr11	37280000	37440000	TAD1753
chr11	37440000	37580000	TAD1754
chr11	37580000	37700000	TAD1755
chr11	37700000	37860000	TAD1756
chr11	37860000	38080000	TAD1757
chr11	38080000	38480000	TAD1758
chr11	38480000	38600000	TAD1759
chr11	38600000	38840000	TAD1760
chr11	38840000	39100000	TAD1761
chr11	39100000	39280000	TAD1762
chr11	39280000	39580000	TAD1763
chr11	39580000	39760000	TAD1764
chr11	39780000	40040000	TAD1765
chr11	40040000	40320000	TAD1766
chr11	40320000	40420000	TAD1767
chr11	40420000	40600000	TAD1768
chr11	40600000	40980000	TAD1769
chr11	41020000	41260000	TAD1770
chr11	41260000	41420000	TAD1771
chr11	41520000	41920000	TAD1772
chr11	41920000	42180000	TAD1773
chr11	42180000	42340000	TAD1774
chr11	42340000	42580000	TAD1775
chr11	42580000	42760000	TAD1776
chr11	42760000	42920000	TAD1777
chr11	42920000	43080000	TAD1778
chr11	43220000	43440000	TAD1779
chr11	43520000	43640000	TAD1780
chr11	43640000	43760000	TAD1781
chr11	43760000	43940000	TAD1782
chr11	43940000	44060000	TAD1783
chr11	44060000	44200000	TAD1784
chr11	44200000	44360000	TAD1785
chr11	44360000	44680000	TAD1786
chr11	44680000	44840000	TAD1787
chr11	44840000	45020000	TAD1788
chr11	45020000	45300000	TAD1789
chr11	45300000	45500000	TAD1790
chr11	45500000	45600000	TAD1791
chr11	45600000	45860000	TAD1792
chr11	45860000	46020000	TAD1793
chr11	46020000	46240000	TAD1794
chr11	46240000	46400000	TAD1795
chr11	46400000	46540000	TAD1796
chr11	46540000	46740000	TAD1797
chr11	46740000	46880000	TAD1798
chr11	46900000	47080000	TAD1799
chr11	47160000	47380000	TAD1800
chr11	47440000	47780000	TAD1801
chr11	47780000	47960000	TAD1802
chr11	47960000	48240000	TAD1803
chr11	48240000	48380000	TAD1804
chr11	48380000	48540000	TAD1805
chr11	48540000	48660000	TAD1806
chr11	48660000	48860000	TAD1807
chr11	48980000	49080000	TAD1808
chr11	49080000	49380000	TAD1809
chr11	49380000	49940000	TAD1810
chr11	49940000	50100000	TAD1811
chr11	50100000	50340000	TAD1812
chr11	50340000	50600000	TAD1813
chr11	50600000	50760000	TAD1814
chr11	50760000	51180000	TAD1815
chr11	51180000	51300000	TAD1816
chr11	51300000	51520000	TAD1817
chr11	51520000	51620000	TAD1818
chr11	51620000	51780000	TAD1819
chr11	51820000	51880000	TAD1820
chr11	51880000	52040000	TAD1821
chr11	52040000	52140000	TAD1822
chr11	52140000	52360000	TAD1823
chr11	52400000	52700000	TAD1824
chr11	52700000	52840000	TAD1825
chr11	52840000	52920000	TAD1826
chr11	52920000	53060000	TAD1827
chr11	53100000	53180000	TAD1828
chr11	53180000	53480000	TAD1829
chr11	53480000	53720000	TAD1830
chr11	53840000	53980000	TAD1831
chr11	54060000	54180000	TAD1832
chr11	54180000	54400000	TAD1833
chr11	54400000	54500000	TAD1834
chr11	54500000	54660000	TAD1835
chr11	54660000	54820000	TAD1836
chr11	54900000	55060000	TAD1837
chr11	55120000	55340000	TAD1838
chr11	55340000	55560000	TAD1839
chr11	55560000	55720000	TAD1840
chr11	55720000	55940000	TAD1841
chr11	55940000	56240000	TAD1842
chr11	56240000	56420000	TAD1843
chr11	56420000	56560000	TAD1844
chr11	56560000	56700000	TAD1845
chr11	56700000	56800000	TAD1846
chr11	56840000	57040000	TAD1847
chr11	57040000	57360000	TAD1848
chr11	57360000	57820000	TAD1849
chr11	57820000	58140000	TAD1850
chr11	58140000	58480000	TAD1851
chr11	58480000	58660000	TAD1852
chr11	58700000	58780000	TAD1853
chr11	58780000	59140000	TAD1854
chr11	59140000	59280000	TAD1855
chr11	59280000	59700000	TAD1856
chr11	59780000	60000000	TAD1857
chr11	60000000	60160000	TAD1858
chr11	60160000	60780000	TAD1859
chr11	60780000	60820000	TAD1860
chr11	60820000	60960000	TAD1861
chr11	60960000	61040000	TAD1862
chr11	61040000	61460000	TAD1863
chr11	61460000	61600000	TAD1864
chr11	61600000	61860000	TAD1865
chr11	61860000	62180000	TAD1866
chr11	62180000	62420000	TAD1867
chr11	62420000	62840000	TAD1868
chr11	62840000	62940000	TAD1869
chr11	62940000	63300000	TAD1870
chr11	63300000	63540000	TAD1871
chr11	63600000	63660000	TAD1872
chr11	63660000	64100000	TAD1873
chr11	64100000	64260000	TAD1874
chr11	64260000	64460000	TAD1875
chr11	64460000	64680000	TAD1876
chr11	64680000	64820000	TAD1877
chr11	64820000	65060000	TAD1878
chr11	65060000	65220000	TAD1879
chr11	65220000	65460000	TAD1880
chr11	65460000	65680000	TAD1881
chr11	65680000	65960000	TAD1882
chr11	65960000	66240000	TAD1883
chr11	66240000	66460000	TAD1884
chr11	66460000	66740000	TAD1885
chr11	66740000	66920000	TAD1886
chr11	67000000	67140000	TAD1887
chr11	67140000	67220000	TAD1888
chr11	67220000	67520000	TAD1889
chr11	67520000	67780000	TAD1890
chr11	67780000	68100000	TAD1891
chr11	68100000	68360000	TAD1892
chr11	68360000	68440000	TAD1893
chr11	68440000	69120000	TAD1894
chr11	69120000	69460000	TAD1895
chr11	69460000	69580000	TAD1896
chr11	69580000	69720000	TAD1897
chr11	69720000	69960000	TAD1898
chr11	69960000	70120000	TAD1899
chr11	70120000	70340000	TAD1900
chr11	70340000	70540000	TAD1901
chr11	70540000	71120000	TAD1902
chr11	71120000	71220000	TAD1903
chr11	71220000	71400000	TAD1904
chr11	71400000	71520000	TAD1905
chr11	71520000	71580000	TAD1906
chr11	71580000	71760000	TAD1907
chr11	71760000	72000000	TAD1908
chr11	72000000	72120000	TAD1909
chr11	72120000	72300000	TAD1910
chr11	72340000	72620000	TAD1911
chr11	72620000	72680000	TAD1912
chr11	72680000	72940000	TAD1913
chr11	72980000	73060000	TAD1914
chr11	73100000	73140000	TAD1915
chr11	73140000	73260000	TAD1916
chr11	73400000	73560000	TAD1917
chr11	73560000	73700000	TAD1918
chr11	73700000	73740000	TAD1919
chr11	73780000	73980000	TAD1920
chr11	73980000	74340000	TAD1921
chr11	74340000	74540000	TAD1922
chr11	74540000	74720000	TAD1923
chr11	74800000	75240000	TAD1924
chr11	75240000	75380000	TAD1925
chr11	75420000	75700000	TAD1926
chr11	75700000	75820000	TAD1927
chr11	75820000	75940000	TAD1928
chr11	75980000	76160000	TAD1929
chr11	76160000	76340000	TAD1930
chr11	76340000	77140000	TAD1931
chr11	77140000	77540000	TAD1932
chr11	77540000	77680000	TAD1933
chr11	77680000	77820000	TAD1934
chr11	77820000	77920000	TAD1935
chr11	77920000	78140000	TAD1936
chr11	78140000	78540000	TAD1937
chr11	78580000	78720000	TAD1938
chr11	78720000	78880000	TAD1939
chr11	78880000	79020000	TAD1940
chr11	79020000	79200000	TAD1941
chr11	79200000	79380000	TAD1942
chr11	79380000	79440000	TAD1943
chr11	79440000	79620000	TAD1944
chr11	79620000	79720000	TAD1945
chr11	79720000	79780000	TAD1946
chr11	79780000	79840000	TAD1947
chr11	79840000	80060000	TAD1948
chr11	80140000	80340000	TAD1949
chr11	80340000	80400000	TAD1950
chr11	80420000	80480000	TAD1951
chr11	80600000	80680000	TAD1952
chr11	80680000	80820000	TAD1953
chr11	80820000	80940000	TAD1954
chr11	80960000	81020000	TAD1955
chr11	81020000	81100000	TAD1956
chr11	81100000	81140000	TAD1957
chr11	81140000	81240000	TAD1958
chr11	81240000	81340000	TAD1959
chr11	81340000	81480000	TAD1960
chr11	81480000	81560000	TAD1961
chr11	81560000	81940000	TAD1962
chr11	82020000	82680000	TAD1963
chr11	82680000	82780000	TAD1964
chr11	82780000	82840000	TAD1965
chr11	82840000	83140000	TAD1966
chr11	83480000	83880000	TAD1967
chr11	83880000	84140000	TAD1968
chr11	84140000	84440000	TAD1969
chr11	84440000	84620000	TAD1970
chr11	84620000	84760000	TAD1971
chr11	84760000	84940000	TAD1972
chr11	84940000	85060000	TAD1973
chr11	85060000	85260000	TAD1974
chr11	85260000	85520000	TAD1975
chr11	85540000	85580000	TAD1976
chr11	85580000	85740000	TAD1977
chr11	85740000	85900000	TAD1978
chr11	85900000	86020000	TAD1979
chr11	86020000	86340000	TAD1980
chr11	86340000	86520000	TAD1981
chr11	86520000	86680000	TAD1982
chr11	86680000	87100000	TAD1983
chr11	87100000	87300000	TAD1984
chr11	87300000	88060000	TAD1985
chr11	88060000	88240000	TAD1986
chr11	88240000	88600000	TAD1987
chr11	88600000	88900000	TAD1988
chr11	88900000	89120000	TAD1989
chr11	89120000	89360000	TAD1990
chr11	89360000	89460000	TAD1991
chr11	89460000	89620000	TAD1992
chr11	89620000	89780000	TAD1993
chr11	89780000	90040000	TAD1994
chr11	90100000	90560000	TAD1995
chr11	90560000	91040000	TAD1996
chr11	91040000	91180000	TAD1997
chr11	91180000	91240000	TAD1998
chr11	91240000	91500000	TAD1999
[truncated: 9,618 more rows]

## Sheet: Table S6
rsid	TF	HINT_score	Disease associaion GWAS/GeneHancer database	Other Details	Expression in CD4 cells
rs6441972	MA0497.1.MEF2C	10.9904
rs614120	MA0047.2.Foxa2	11.6174			Not expressed
rs61839660	MA0631.1.Six3	9.76219	Fasting gulcose- GWAS		expressed low specificity
rs12722508	MA0741.1.KLF16	11.3709	Haematological parameters- GWAS		expressed low specificit
rs1029991	MA0625.1.NFATC3	11.9412	Crohn's and sclerosing cholangitis- GWAS
	MA0152.1.NFATC2	12.3415	Allergy - GWAS		Yes- widely
	MA0095.2.YY1	11.0201		Known enhancer looping factor
rs3176789	MA0050.2.IRF1	8.01706	Multiple AIs- GWAS and GeneHancer (T1D geneHancer)
	MA0497.1.MEF2C	12.2682			Very low UD- high in B cells
	MA1125.1.ZNF384	15.6679
	MA1125.1.ZNF384	12.7835
rs71136618	MA1125.1.ZNF384	13.4867	Associated various AI- binding site in the enhancer genehancer	Interacts with NFATC2- GPS-Prot	Yes- but widely expressed
	MA1125.1.ZNF384	13.6568

## Sheet: Table S7
AnnoType	Consequence	GeneID	FeatureID	GeneName	SegwayFeature	ID
RegulatoryFeature	REGULATORY	NA	ENSR00000151848	NA	L1	rs6441972
Intergenic	UPSTREAM	ENSG00000121807	ENST00000292301	CCR2	L1	rs6441972
RegulatoryFeature	REGULATORY	NA	ENSR00000199996	NA	GM0	rs614120
Transcript	INTRONIC	ENSG00000112182	ENST00000257749	BACH2	GM0	rs614120
RegulatoryFeature	REGULATORY	NA	ENSR00000352617	NA	TF0	rs61839660
Transcript	INTRONIC	ENSG00000134460	ENST00000379959	IL2RA	TF0	rs61839660
Transcript	INTRONIC	ENSG00000134460	ENST00000379959	IL2RA	R1	rs12722508
Intergenic	INTERGENIC	NA	NA	NA	R4	rs1029991
Transcript	INTRONIC	ENSG00000110848	ENST00000228434	CD69	E/GM	rs3176789

## Sheet: Table S8
ID	Motif	Start	End	Binding Affinity Change	Factor	Relative Position	Genotype	Allele Orientation	Strand	Variant Affinity Effect
rs6441972	MEF2C_HM02360.png	46391381	46391393	-4.055929 -> -3.0	MEF2C	10	A/G	Probably decrease binding	-	2.87
rs614120	FOXA2_HM08404.png	90995965	90995984	-3.659751 -> -3.0	FOXA2	16	C/G	Probably decrease binding	-	1.93
rs614120	FOXA2_HM05458.png	90995972	90995983	-3.001026 -> -3.0	FOXA2	9	C/G	Probably decrease binding	+	1
rs61839660	SIX3_HM07881.png	6094691	6094700	-5.594016 -> -3.112655	SIX3	7	C/T	Probably decrease binding	+	11.96
rs61839660	SIX3_HM10531.png	6094686	6094702	-4.118464 -> -3.0	SIX3	12	C/T	Probably decrease binding	-	3.06
rs12722508	KLF16_HM03768.png	6088733	6088743	-3.796625 -> -3.0	KLF16	11	A/T	Probably decrease binding	+	2.22
rs12722508	KLF16_HM09025.png	6088734	6088743	-3.647031 -> -3.795113	KLF16	10	A/T	Probably increase binding	+	1.16
rs1029991	YY1_HM03157.png	9926059	9926067	-3.0 -> -4.070535	YY1	6	T/A	Probably increase binding	+	2.92
rs1029991	NFATC3_HM08828.png	9926057	9926070	-3.955533 -> -3.0	NFATC3	8	T/A	Probably decrease binding	-	2.6
rs1029991	NFATC2_HM08825.png	9926052	9926065	-4.348645 -> -3.511982	NFATC2	13	T/A	Probably decrease binding	+	2.31
rs1029991	NFATC2_HM08826.png	9926050	9926067	-3.070295 -> -3.0	NFATC2	15	T/A	Probably decrease binding	-	1.07
rs3176789	ZNF384_HM06481.png	9912723	9912734	-3.0 -> -3.527399	ZNF384	8	C/T	Probably increase binding	-	1.69
rs3176789	MEF2C_HM02360.png	9912719	9912731	-5.881692 -> -5.415054	MEF2C	12	C/T	Probably decrease binding	-	1.59
rs3176789	ZNF384_HM03186.png	9912722	9912730	-3.249595 -> -3.0	ZNF384	9	C/T	Probably decrease binding	-	1.28
rs3176789	MEF2C_HM10342.png	9912721	9912732	-3.0 -> -3.158184	MEF2C	10	C/T	Probably increase binding	+	1.17

## Sheet: Table S9
seqnames	start	end	rsid	InteractingGenes	DEinT1DTregs	diseases
chr1	160400564	160428670	rs6427540	VANGL2	FALSE	MS
chr1	160608106	160647295	rs6427540	SLAMF1	Down-regulated	MS
chr1	160678746	160711831	rs6427540	CD48	Down-regulated	MS
chr1	160796074	160828261	rs6427540	LY9	Up-regulated	MS
chr1	160830160	160862887	rs6427540	CD244	Down-regulated	MS
chr5	55935095	55995022	rs7731626	IL6ST	Down-regulated	MS
chr5	55978248	56111329	rs7731626	LOC105378976	FALSE	MS
chr5	55995167	56003649	rs7731626	IL6ST-DT	FALSE	MS
chr5	56099680	56233330	rs7731626	ANKRD55	Down-regulated	MS
chr6	158650014	158764876	rs1738074	SYTL3	Down-regulated	MS
chr6	158765741	158819368	rs1738074	EZR	Down-regulated	MS
chr6	158817979	158822252	rs1738074	EZR-AS1	FALSE	MS
chr6	158988178	159088114	rs1738074	TAGAP-AS1	FALSE	MS
chr6	158972871	159000202	rs1738074	RSPH3	FALSE	MS
chr6	159034468	159095823	rs1738074	TAGAP	Up-regulated	MS
chr6	159051674	159121495	rs1738074	LOC112267968	FALSE	MS
chr7	36852906	37449223	rs60600003	ELMO1	Down-regulated	MS
chr10	8400860	8461863	rs1399180	LOC105376396	FALSE	MS
chr10	9292842	9309772	rs1399180	LOC112268059	FALSE	MS
chr11	95066919	95071225	rs56095240	SRSF8	FALSE	MS
chr11	95089846	95132645	rs56095240	ENDOD1	Down-regulated	MS
chr11	95150539	95209708	rs56095240	LOC101929295	FALSE	MS
chr11	95151699	95234391	rs56095240	LOC100129203	FALSE	MS
chr11	95165513	95232541	rs56095240	SESN3	Down-regulated	MS
chr11	95698086	95700623	rs56095240	LOC107984377	FALSE	MS
chr13	49956733	50125720	rs9591325	DLEU2	FALSE	MS
chr13	50082169	50654079	rs9591325	DLEU1	Up-regulated	MS
chr13	50390198	50906856	rs9591325	LOC107984567	FALSE	MS
chr13	50519364	50843613	rs9591325	LOC107984568	FALSE	MS
chr13	50520933	50527449	rs9591325	DLEU1-AS1	FALSE	MS
chr13	50909747	51024120	rs9591325	RNASEH2B	Up-regulated	MS
chr13	50862172	50910764	rs9591325	RNASEH2B-AS1	FALSE	MS
chr16	79208493	79600737	rs17724508	MAF	Down-regulated	MS
chr20	43914852	44069616	rs4812772	TOX2	Up-regulated	MS
chr2	203394345	203535335	rs3087243	RAPH1	Down-regulated	RA T1D
chr7	36852906	37449223	rs60600003	ELMO1	Down-regulated	CeD SSc
chr10	6010689	6062367	rs947474	IL2RA	Up-regulated	CeD RA T1D
chr10	6089034	6117457	rs947474	RBM17	Down-regulated	CeD RA T1D
chr10	6144934	6254644	rs947474	PFKFB3	Down-regulated	CeD RA T1D
chr10	6152196	6152277	rs947474	MIR3155A	FALSE	CeD RA T1D
chr10	6152207	6152262	rs947474	MIR3155B	FALSE	CeD RA T1D
chr10	6271169	6353827	rs947474	LINC02649	FALSE	CeD RA T1D
chr2	101696850	101894689	rs12987977	MAP4K4	Down-regulated	5ID
chr2	101991960	102028544	rs12987977	IL1R2	Up-regulated	5ID
chr2	102037963	102058190	rs12987977	LOC107985926	FALSE	5ID
chr2	102064544	102179874	rs12987977	IL1R1	FALSE	5ID
chr2	102187006	102240002	rs12987977	IL1RL2	FALSE	5ID
chr2	102311502	102352037	rs12987977	IL1RL1	Down-regulated	5ID
chr2	102311529	102398777	rs12987977	IL18R1	Down-regulated	5ID
chr2	102418689	102452565	rs12987977	IL18RAP	Up-regulated	5ID
chr2	102432289	102432366	rs12987977	MIR4772	FALSE	5ID
chr10	6010689	6062367	rs61839660	IL2RA	Up-regulated	5ID
chr10	6089034	6117457	rs61839660	RBM17	Down-regulated	5ID
chr10	6144934	6254644	rs61839660	PFKFB3	Down-regulated	5ID
chr10	6271169	6353827	rs61839660	LINC02649	FALSE	5ID
chr11	128095758	128183671	rs11221322	LINC02725	FALSE	5ID
chr11	128095758	128183671	rs7933433	LINC02725	FALSE	5ID
chr11	128458761	128587558	rs7933433	ETS1	Down-regulated	5ID
chr11	128458761	128587558	rs11221322	ETS1	Down-regulated	5ID
chr11	128522390	128522449	rs7933433	MIR6090	FALSE	5ID
chr11	128526142	128530389	rs7933433	ETS1-AS1	FALSE	5ID
chr11	128614347	128686433	rs7933433	LOC105369568	FALSE	5ID
chr11	128614347	128686433	rs11221322	LOC105369568	FALSE	5ID
chr11	128629653	128686922	rs7933433	LOC101929538	FALSE	5ID
chr11	128629653	128686922	rs11221322	LOC101929538	FALSE	5ID
chr11	128686535	128813267	rs7933433	FLI1	Up-regulated	5ID
chr11	128686535	128813267	rs11221322	FLI1	Up-regulated	5ID
chr15	66931537	66956518	rs17293632	LINC02206	FALSE	5ID
chr15	67063763	67195173	rs17293632	SMAD3	Up-regulated	5ID
chr15	66984103	67065268	rs17293632	LOC102723493	FALSE	5ID

## Sheet: Table S10
seqnames	start	end	rsid	before	after	interactingGenes
chr1	7940737	7940737	rs161810	T	C	TNFRSF9
chr1	7940737	7940737	rs161810	T	C	PARK7
chr1	8182427	8182427	rs2078288	C	T	NA
chr1	8510397	8510397	rs2024774	C	G	RERE
chr1	8510397	8510397	rs2024774	C	G	RERE-AS1
chr1	8517126	8517126	rs6678982	C	A	RERE
chr1	8517126	8517126	rs6678982	C	A	RERE-AS1
chr1	8540342	8540342	rs12401496	C	T	RERE
chr1	8540342	8540342	rs12401496	C	T	RERE-AS1
chr1	8541059	8541059	rs12136689	A	C	RERE
chr1	8541059	8541059	rs12136689	A	C	RERE-AS1
chr1	8604622	8604622	rs11587060	G	A	RERE
chr1	8604863	8604863	rs1038008	T	C	RERE
chr1	8701243	8701243	rs7551149	G	A	RERE
chr1	8701243	8701243	rs7551149	G	A	RERE-AS1
chr1	8701324	8701324	rs7551227	G	A	RERE
chr1	8701324	8701324	rs7551227	G	A	RERE-AS1
chr1	8702298	8702298	rs7554486	G	A	RERE
chr1	8702298	8702298	rs7554486	G	A	RERE-AS1
chr1	8712786	8712786	rs11121223	T	A	RERE
chr1	8712786	8712786	rs11121223	T	A	RERE-AS1
chr1	8815843	8815843	rs11589035	A	G	RERE
chr1	8815843	8815843	rs11589035	A	G	ENO1
chr1	8815843	8815843	rs11589035	A	G	ENO1-AS1
chr1	8816333	8816333	rs11121237	A	G	RERE
chr1	8816333	8816333	rs11121237	A	G	ENO1
chr1	8816333	8816333	rs11121237	A	G	ENO1-AS1
chr1	8987519	8987519	rs56382926	G	A	ENO1
chr1	8987519	8987519	rs56382926	G	A	MIR6728
chr1	8987519	8987519	rs56382926	G	A	ENO1-AS1
chr1	8987519	8987519	rs56382926	G	A	CA6
chr1	8987579	8987579	rs11121288	G	C	ENO1
chr1	8987579	8987579	rs11121288	G	C	MIR6728
chr1	8987579	8987579	rs11121288	G	C	ENO1-AS1
chr1	8987579	8987579	rs11121288	G	C	CA6
chr1	8988185	8988185	rs1075363	T	C	ENO1
chr1	8988185	8988185	rs1075363	T	C	MIR6728
chr1	8988185	8988185	rs1075363	T	C	ENO1-AS1
chr1	8988185	8988185	rs1075363	T	C	CA6
chr1	11907848	11907848	rs6662295	G	C	CLCN6
chr1	11908021	11908021	rs6671723	C	G	CLCN6
chr1	11908173	11908173	rs6687063	T	C	CLCN6
chr1	11908216	11908216	rs6684539	A	G	CLCN6
chr1	11908280	11908280	rs11121839	G	A	CLCN6
chr1	11908299	11908299	rs11121840	G	A	CLCN6
chr1	11908303	11908303	rs12754681	C	T	CLCN6
chr1	11908323	11908323	rs12065911	C	T	CLCN6
chr1	11908325	11908325	rs75451252	A	G	CLCN6
chr1	11908337	11908337	rs79511994	T	C	CLCN6
chr1	11908338	11908338	rs12092731	T	C	CLCN6
chr1	11908349	11908349	rs12092734	T	C	CLCN6
chr1	11908513	11908513	rs12403427	C	T	CLCN6
chr1	12146809	12146809	rs630542	G	T	TNFRSF8
chr1	12146809	12146809	rs630542	G	T	MIR7846
chr1	12146809	12146809	rs630542	G	T	TNFRSF1B
chr1	12147725	12147725	rs1148466	A	G	TNFRSF8
chr1	12147725	12147725	rs1148466	A	G	MIR7846
chr1	12147725	12147725	rs1148466	A	G	TNFRSF1B
chr1	12147771	12147771	rs1148465	T	C	TNFRSF8
chr1	12147771	12147771	rs1148465	T	C	MIR7846
chr1	12147771	12147771	rs1148465	T	C	TNFRSF1B
chr1	12150629	12150629	rs1148462	A	G	TNFRSF8
chr1	12150629	12150629	rs1148462	A	G	MIR7846
chr1	12150629	12150629	rs1148462	A	G	TNFRSF1B
chr1	12150629	12150629	rs1148462	A	G	DHRS3
chr1	12157795	12157795	rs1148459	T	G	MFN2
chr1	12157795	12157795	rs1148459	T	G	MIIP
chr1	12157795	12157795	rs1148459	T	G	TNFRSF8
chr1	12157795	12157795	rs1148459	T	G	MIR7846
chr1	12157795	12157795	rs1148459	T	G	TNFRSF1B
chr1	12157795	12157795	rs1148459	T	G	VPS13D
chr1	12157795	12157795	rs1148459	T	G	DHRS3
chr1	12158755	12158755	rs652284	G	A	MFN2
chr1	12158755	12158755	rs652284	G	A	MIIP
chr1	12158755	12158755	rs652284	G	A	TNFRSF8
chr1	12158755	12158755	rs652284	G	A	MIR7846
chr1	12158755	12158755	rs652284	G	A	TNFRSF1B
chr1	12158755	12158755	rs652284	G	A	VPS13D
chr1	12158755	12158755	rs652284	G	A	DHRS3
chr1	12435965	12435965	rs6541023	T	C	VPS13D
chr1	12435965	12435965	rs6541023	T	C	DHRS3
chr1	12448887	12448887	rs475983	A	G	VPS13D
chr1	12448887	12448887	rs475983	A	G	SNORA59A
chr1	12448887	12448887	rs475983	A	G	DHRS3
chr1	12603836	12603836	rs4845909	T	C	VPS13D
chr1	12603836	12603836	rs4845909	T	C	DHRS3
chr1	12603953	12603953	rs59280112	C	T	VPS13D
chr1	12603953	12603953	rs59280112	C	T	DHRS3
chr1	12604204	12604204	rs6662695	C	T	VPS13D
chr1	12604204	12604204	rs6662695	C	T	DHRS3
chr1	12604761	12604761	rs6541041	G	A	VPS13D
chr1	12604761	12604761	rs6541041	G	A	DHRS3
chr1	12604882	12604882	rs7551703	A	C	VPS13D
chr1	12604882	12604882	rs7551703	A	C	DHRS3
chr1	13730763	13730763	rs2277	G	A	PRDM2
chr1	15834278	15834278	rs4661342	C	G	SPEN
chr1	15834278	15834278	rs4661342	C	G	ZBTB17
chr1	15834278	15834278	rs4661342	C	G	SRARP
chr1	15834278	15834278	rs4661342	C	G	HSPB7
chr1	15966247	15966247	rs848199	C	T	UQCRHL
chr1	15966247	15966247	rs848199	C	T	FLJ37453
chr1	15966247	15966247	rs848199	C	T	SPEN
chr1	15966247	15966247	rs848199	C	T	ZBTB17
chr1	19390721	19390721	rs4912083	A	G	CAPZB
chr1	19390721	19390721	rs4912083	A	G	MICOS10
chr1	19390721	19390721	rs4912083	A	G	MICOS10-DT
chr1	19390721	19390721	rs4912083	A	G	MICOS10-NBL1
chr1	19390721	19390721	rs4912083	A	G	RPS14P3
chr1	19390721	19390721	rs4912083	A	G	NBL1
chr1	19390721	19390721	rs4912083	A	G	HTR6
chr1	19391299	19391299	rs55977497	C	T	CAPZB
chr1	19391299	19391299	rs55977497	C	T	MICOS10
chr1	19391299	19391299	rs55977497	C	T	MICOS10-DT
chr1	19391299	19391299	rs55977497	C	T	MICOS10-NBL1
chr1	19391299	19391299	rs55977497	C	T	RPS14P3
chr1	19391299	19391299	rs55977497	C	T	NBL1
chr1	19391299	19391299	rs55977497	C	T	HTR6
chr1	19391407	19391407	rs12141760	C	T	CAPZB
chr1	19391407	19391407	rs12141760	C	T	MICOS10
chr1	19391407	19391407	rs12141760	C	T	MICOS10-DT
chr1	19391407	19391407	rs12141760	C	T	MICOS10-NBL1
chr1	19391407	19391407	rs12141760	C	T	RPS14P3
chr1	19391407	19391407	rs12141760	C	T	NBL1
chr1	19391407	19391407	rs12141760	C	T	HTR6
chr1	19462989	19462989	rs78373984	A	G	CAPZB
chr1	19462989	19462989	rs78373984	A	G	MICOS10
chr1	19462989	19462989	rs78373984	A	G	MICOS10-DT
chr1	19462989	19462989	rs78373984	A	G	MICOS10-NBL1
chr1	19462989	19462989	rs78373984	A	G	NBL1
chr1	19463064	19463064	rs17395720	T	C	CAPZB
chr1	19463064	19463064	rs17395720	T	C	MICOS10
chr1	19463064	19463064	rs17395720	T	C	MICOS10-DT
chr1	19463064	19463064	rs17395720	T	C	MICOS10-NBL1
chr1	19463064	19463064	rs17395720	T	C	NBL1
chr1	19463203	19463203	rs12401874	C	G	CAPZB
chr1	19463203	19463203	rs12401874	C	G	MICOS10
chr1	19463203	19463203	rs12401874	C	G	MICOS10-DT
chr1	19463203	19463203	rs12401874	C	G	MICOS10-NBL1
chr1	19463203	19463203	rs12401874	C	G	NBL1
chr1	19606724	19606724	rs2745223	C	T	CAPZB
chr1	19606724	19606724	rs2745223	C	T	MICOS10
chr1	19606724	19606724	rs2745223	C	T	MICOS10-NBL1
chr1	19606724	19606724	rs2745223	C	T	NBL1
chr1	19606767	19606767	rs12066678	A	G	CAPZB
chr1	19606767	19606767	rs12066678	A	G	MICOS10
chr1	19606767	19606767	rs12066678	A	G	MICOS10-NBL1
chr1	19606767	19606767	rs12066678	A	G	NBL1
chr1	19607283	19607283	rs2745224	A	G	CAPZB
chr1	19607283	19607283	rs2745224	A	G	MICOS10
chr1	19607283	19607283	rs2745224	A	G	MICOS10-NBL1
chr1	19607283	19607283	rs2745224	A	G	NBL1
chr1	20185315	20185315	rs6426617	C	G	OTUD3
chr1	20185315	20185315	rs6426617	C	G	MUL1
chr1	21295043	21295043	rs213051	T	G	ECE1
chr1	22039609	22039609	rs10917128	T	C	CELA3A
chr1	22039609	22039609	rs10917128	T	C	LINC00339
chr1	22039609	22039609	rs10917128	T	C	LINC01635
chr1	22039609	22039609	rs10917128	T	C	CDC42
chr1	22039609	22039609	rs10917128	T	C	CDC42-AS1
chr1	23109045	23109045	rs16827981	G	A	LUZP1
chr1	23109045	23109045	rs16827981	G	A	HTR1D
chr1	23109176	23109176	rs2274687	T	C	LUZP1
chr1	23109176	23109176	rs2274687	T	C	HTR1D
chr1	23341248	23341248	rs2103910	G	A	NA
chr1	23341258	23341258	rs2103911	A	C	NA
chr1	23577855	23577855	rs10917395	G	A	LOC107984928
chr1	23577855	23577855	rs10917395	G	A	MDS2
chr1	23578761	23578761	rs2811947	A	G	LOC107984928
chr1	23578761	23578761	rs2811947	A	G	MDS2
chr1	23601909	23601909	rs12405372	T	G	NA
chr1	24190200	24190200	rs1538633	G	A	IFNLR1
chr1	24190200	24190200	rs1538633	G	A	GRHL3-AS1
chr1	24190200	24190200	rs1538633	G	A	GRHL3
chr1	24190200	24190200	rs1538633	G	A	STPG1
chr1	24190200	24190200	rs1538633	G	A	NIPAL3
chr1	24190200	24190200	rs1538633	G	A	RCAN3AS
chr1	24190200	24190200	rs1538633	G	A	RCAN3
chr1	24190200	24190200	rs1538633	G	A	NCMAP-DT
chr1	24190200	24190200	rs1538633	G	A	NCMAP
chr1	24190200	24190200	rs1538633	G	A	SRRM1
chr1	24503673	24503673	rs196395	T	G	IFNLR1
chr1	24503673	24503673	rs196395	T	G	STPG1
chr1	24503673	24503673	rs196395	T	G	NIPAL3
chr1	24503673	24503673	rs196395	T	G	RCAN3AS
chr1	24503673	24503673	rs196395	T	G	RCAN3
chr1	24503673	24503673	rs196395	T	G	NCMAP-DT
chr1	24503673	24503673	rs196395	T	G	NCMAP
chr1	24503673	24503673	rs196395	T	G	SRRM1
chr1	24504460	24504460	rs34636419	A	T	IFNLR1
chr1	24504460	24504460	rs34636419	A	T	STPG1
chr1	24504460	24504460	rs34636419	A	T	NIPAL3
chr1	24504460	24504460	rs34636419	A	T	RCAN3AS
chr1	24504460	24504460	rs34636419	A	T	RCAN3
chr1	24504460	24504460	rs34636419	A	T	NCMAP-DT
chr1	24504460	24504460	rs34636419	A	T	NCMAP
chr1	24504460	24504460	rs34636419	A	T	SRRM1
chr1	24505153	24505153	rs9424375	G	A	LINC02800
chr1	24505153	24505153	rs9424375	G	A	STPG1
chr1	24505153	24505153	rs9424375	G	A	NIPAL3
chr1	24505153	24505153	rs9424375	G	A	RCAN3AS
chr1	24505153	24505153	rs9424375	G	A	RCAN3
chr1	24505153	24505153	rs9424375	G	A	NCMAP-DT
chr1	24505153	24505153	rs9424375	G	A	NCMAP
chr1	24505234	24505234	rs1482884552	T	C	LINC02800
chr1	24505234	24505234	rs1482884552	T	C	STPG1
chr1	24505234	24505234	rs1482884552	T	C	NIPAL3
chr1	24505234	24505234	rs1482884552	T	C	RCAN3AS
chr1	24505234	24505234	rs1482884552	T	C	RCAN3
chr1	24505234	24505234	rs1482884552	T	C	NCMAP-DT
chr1	24505234	24505234	rs1482884552	T	C	NCMAP
chr1	24505254	24505254	rs925146724	C	T	LINC02800
chr1	24505254	24505254	rs925146724	C	T	STPG1
chr1	24505254	24505254	rs925146724	C	T	NIPAL3
chr1	24505254	24505254	rs925146724	C	T	RCAN3AS
chr1	24505254	24505254	rs925146724	C	T	RCAN3
chr1	24505254	24505254	rs925146724	C	T	NCMAP-DT
chr1	24505254	24505254	rs925146724	C	T	NCMAP
chr1	24505627	24505627	rs196397	C	T	LINC02800
chr1	24505627	24505627	rs196397	C	T	STPG1
chr1	24505627	24505627	rs196397	C	T	NIPAL3
chr1	24505627	24505627	rs196397	C	T	RCAN3AS
chr1	24505627	24505627	rs196397	C	T	RCAN3
chr1	24505627	24505627	rs196397	C	T	NCMAP-DT
chr1	24505627	24505627	rs196397	C	T	NCMAP
chr1	24506244	24506244	rs7540336	A	G	LINC02800
chr1	24506244	24506244	rs7540336	A	G	STPG1
chr1	24506244	24506244	rs7540336	A	G	NIPAL3
chr1	24506244	24506244	rs7540336	A	G	RCAN3AS
chr1	24506244	24506244	rs7540336	A	G	RCAN3
chr1	24506244	24506244	rs7540336	A	G	NCMAP-DT
chr1	24506244	24506244	rs7540336	A	G	NCMAP
chr1	24507446	24507446	rs196398	G	T	LINC02800
chr1	24507446	24507446	rs196398	G	T	STPG1
chr1	24507446	24507446	rs196398	G	T	NIPAL3
chr1	24507446	24507446	rs196398	G	T	RCAN3AS
chr1	24507446	24507446	rs196398	G	T	RCAN3
chr1	24507446	24507446	rs196398	G	T	NCMAP-DT
chr1	24507446	24507446	rs196398	G	T	NCMAP
chr1	24507511	24507511	rs196399	A	G	LINC02800
chr1	24507511	24507511	rs196399	A	G	STPG1
chr1	24507511	24507511	rs196399	A	G	NIPAL3
chr1	24507511	24507511	rs196399	A	G	RCAN3AS
chr1	24507511	24507511	rs196399	A	G	RCAN3
chr1	24507511	24507511	rs196399	A	G	NCMAP-DT
chr1	24507511	24507511	rs196399	A	G	NCMAP
chr1	24541050	24541050	rs6697800	G	A	STPG1
chr1	24541050	24541050	rs6697800	G	A	RCAN3AS
chr1	24541050	24541050	rs6697800	G	A	RCAN3
chr1	24541050	24541050	rs6697800	G	A	NCMAP
chr1	24541050	24541050	rs6697800	G	A	SRRM1
chr1	24541244	24541244	rs196422	G	T	STPG1
chr1	24541244	24541244	rs196422	G	T	RCAN3AS
chr1	24541244	24541244	rs196422	G	T	RCAN3
chr1	24541244	24541244	rs196422	G	T	NCMAP
chr1	24541244	24541244	rs196422	G	T	SRRM1
chr1	25676094	25676094	rs2982316	G	A	MAN1C1
chr1	25774672	25774672	rs760600	C	G	LDLRAP1
chr1	25774672	25774672	rs760600	C	G	MAN1C1
chr1	25971418	25971418	rs1429936	G	A	AUNIP
chr1	25971418	25971418	rs1429936	G	A	STMN1
chr1	25971418	25971418	rs1429936	G	A	MIR3917
chr1	25971418	25971418	rs1429936	G	A	PAFAH2
chr1	25971493	25971493	rs1257156	T	G	AUNIP
chr1	25971493	25971493	rs1257156	T	G	STMN1
chr1	25971493	25971493	rs1257156	T	G	MIR3917
chr1	25971493	25971493	rs1257156	T	G	PAFAH2
chr1	26287213	26287213	rs12563057	G	A	PDIK1L
chr1	26287213	26287213	rs12563057	G	A	C1orf232
chr1	26287213	26287213	rs12563057	G	A	ZNF593
chr1	26287213	26287213	rs12563057	G	A	UBXN11
chr1	26287213	26287213	rs12563057	G	A	CD52
chr1	26287213	26287213	rs12563057	G	A	CRYBG2
chr1	26287213	26287213	rs12563057	G	A	ZNF683
chr1	26287213	26287213	rs12563057	G	A	LIN28A
chr1	26287842	26287842	rs4659420	G	A	PDIK1L
chr1	26287842	26287842	rs4659420	G	A	C1orf232
chr1	26287842	26287842	rs4659420	G	A	ZNF593
chr1	26287842	26287842	rs4659420	G	A	UBXN11
chr1	26287842	26287842	rs4659420	G	A	CD52
chr1	26287842	26287842	rs4659420	G	A	CRYBG2
chr1	26287842	26287842	rs4659420	G	A	ZNF683
chr1	26287842	26287842	rs4659420	G	A	LIN28A
chr1	26287976	26287976	rs4659421	T	C	PDIK1L
chr1	26287976	26287976	rs4659421	T	C	C1orf232
chr1	26287976	26287976	rs4659421	T	C	ZNF593
chr1	26287976	26287976	rs4659421	T	C	UBXN11
chr1	26287976	26287976	rs4659421	T	C	CD52
chr1	26287976	26287976	rs4659421	T	C	CRYBG2
chr1	26287976	26287976	rs4659421	T	C	ZNF683
chr1	26287976	26287976	rs4659421	T	C	LIN28A
chr1	26288122	26288122	rs6598953	T	C	PDIK1L
chr1	26288122	26288122	rs6598953	T	C	C1orf232
chr1	26288122	26288122	rs6598953	T	C	ZNF593
chr1	26288122	26288122	rs6598953	T	C	UBXN11
chr1	26288122	26288122	rs6598953	T	C	CD52
chr1	26288122	26288122	rs6598953	T	C	CRYBG2
chr1	26288122	26288122	rs6598953	T	C	ZNF683
chr1	26288122	26288122	rs6598953	T	C	LIN28A
chr1	26693521	26693521	rs4466675	C	T	ARID1A
chr1	26693521	26693521	rs4466675	C	T	PIGV
chr1	26693521	26693521	rs4466675	C	T	ZDHHC18
chr1	26695193	26695193	rs6598860	G	A	ARID1A
chr1	26695193	26695193	rs6598860	G	A	PIGV
chr1	26703060	26703060	rs6666121	G	T	ARID1A
chr1	26703060	26703060	rs6666121	G	T	PIGV
chr1	26800812	26800812	rs1320429951	G	T	LOC101928728
chr1	26800812	26800812	rs1320429951	G	T	ARID1A
chr1	28199930	28199930	rs1018514569	A	C	THEMIS2
chr1	28199930	28199930	rs1018514569	A	C	EYA3
chr1	28199930	28199930	rs1018514569	A	C	PTAFR
chr1	28199934	28199934	rs964250061	A	C	THEMIS2
chr1	28199934	28199934	rs964250061	A	C	EYA3
chr1	28199934	28199934	rs964250061	A	C	PTAFR
chr1	28199938	28199938	rs995652608	A	C	THEMIS2
chr1	28199938	28199938	rs995652608	A	C	EYA3
chr1	28199938	28199938	rs995652608	A	C	PTAFR
chr1	28199942	28199942	rs1404444408	A	C	THEMIS2
chr1	28199942	28199942	rs1404444408	A	C	EYA3
chr1	28199942	28199942	rs1404444408	A	C	PTAFR
chr1	28199944	28199944	rs1323605886	T	C	THEMIS2
chr1	28199944	28199944	rs1323605886	T	C	EYA3
chr1	28199944	28199944	rs1323605886	T	C	PTAFR
chr1	28927051	28927051	rs203283	T	C	EPB41
chr1	28927227	28927227	rs61383577	A	G	EPB41
chr1	28927759	28927759	rs157213	C	G	EPB41
chr1	28928594	28928594	rs157211	C	G	EPB41
chr1	31008401	31008401	rs116101743	A	C	PUM1
chr1	31062710	31062710	rs955809	G	A	PUM1
chr1	31063896	31063896	rs2039649	C	G	PUM1
chr1	31063901	31063901	rs2039650	G	A	PUM1
chr1	31064022	31064022	rs16834208	A	G	PUM1
chr1	31926338	31926338	rs675530	A	T	SPOCD1
chr1	31927959	31927959	rs10914504	C	T	SPOCD1
chr1	31927977	31927977	rs10914505	G	T	SPOCD1
chr1	31932289	31932289	rs591833	G	A	SPOCD1
chr1	31932289	31932289	rs591833	G	A	PTP4A2
chr1	31932289	31932289	rs591833	G	A	KHDRBS1
chr1	31932871	31932871	rs686729	A	C	SPOCD1
chr1	31932871	31932871	rs686729	A	C	PTP4A2
chr1	31932871	31932871	rs686729	A	C	KHDRBS1
chr1	31937488	31937488	rs636503	A	G	SPOCD1
chr1	31937488	31937488	rs636503	A	G	PTP4A2
chr1	31937488	31937488	rs636503	A	G	KHDRBS1
chr1	31940670	31940670	rs635044	T	C	PEF1-AS1
chr1	31940670	31940670	rs635044	T	C	COL16A1
chr1	31940670	31940670	rs635044	T	C	ADGRB2
chr1	31940670	31940670	rs635044	T	C	MIR4254
chr1	31940670	31940670	rs635044	T	C	SPOCD1
chr1	31940670	31940670	rs635044	T	C	PTP4A2
chr1	32650943	32650943	rs389409	C	T	ZBTB8A
chr1	32650943	32650943	rs389409	C	T	ZBTB8OS
chr1	32798962	32798962	rs60246059	G	C	ZBTB8OS
chr1	32798962	32798962	rs60246059	G	C	S100PBP
chr1	38992179	38992179	rs4660650	T	A	RRAGC
chr1	38992179	38992179	rs4660650	T	A	LOC105378662
chr1	38992179	38992179	rs4660650	T	A	LOC105378663
chr1	38992179	38992179	rs4660650	T	A	MYCBP
chr1	38992179	38992179	rs4660650	T	A	GJA9-MYCBP
chr1	38992179	38992179	rs4660650	T	A	GJA9
chr1	38992182	38992182	rs4660651	C	T	RRAGC
chr1	38992182	38992182	rs4660651	C	T	LOC105378662
chr1	38992182	38992182	rs4660651	C	T	LOC105378663
chr1	38992182	38992182	rs4660651	C	T	MYCBP
chr1	38992182	38992182	rs4660651	C	T	GJA9-MYCBP
chr1	38992182	38992182	rs4660651	C	T	GJA9
chr1	38992187	38992187	rs4660652	A	G	RRAGC
chr1	38992187	38992187	rs4660652	A	G	LOC105378662
chr1	38992187	38992187	rs4660652	A	G	LOC105378663
chr1	38992187	38992187	rs4660652	A	G	MYCBP
chr1	38992187	38992187	rs4660652	A	G	GJA9-MYCBP
chr1	38992187	38992187	rs4660652	A	G	GJA9
chr1	38992428	38992428	rs12133179	G	A	RRAGC
chr1	38992428	38992428	rs12133179	G	A	LOC105378662
chr1	38992428	38992428	rs12133179	G	A	LOC105378663
chr1	38992428	38992428	rs12133179	G	A	MYCBP
chr1	38992428	38992428	rs12133179	G	A	GJA9-MYCBP
chr1	38992428	38992428	rs12133179	G	A	GJA9
chr1	38992438	38992438	rs7553434	A	G	RRAGC
chr1	38992438	38992438	rs7553434	A	G	LOC105378662
chr1	38992438	38992438	rs7553434	A	G	LOC105378663
chr1	38992438	38992438	rs7553434	A	G	MYCBP
chr1	38992438	38992438	rs7553434	A	G	GJA9-MYCBP
chr1	38992438	38992438	rs7553434	A	G	GJA9
chr1	38996899	38996899	rs12407459	A	G	RRAGC
chr1	38996899	38996899	rs12407459	A	G	LOC105378662
chr1	38996899	38996899	rs12407459	A	G	LOC105378663
chr1	38996899	38996899	rs12407459	A	G	MYCBP
chr1	38996899	38996899	rs12407459	A	G	GJA9-MYCBP
chr1	38996899	38996899	rs12407459	A	G	GJA9
chr1	38996899	38996899	rs12407459	A	G	MACF1
chr1	38996925	38996925	rs12145908	C	G	RRAGC
chr1	38996925	38996925	rs12145908	C	G	LOC105378662
chr1	38996925	38996925	rs12145908	C	G	LOC105378663
chr1	38996925	38996925	rs12145908	C	G	MYCBP
chr1	38996925	38996925	rs12145908	C	G	GJA9-MYCBP
chr1	38996925	38996925	rs12145908	C	G	GJA9
chr1	38996925	38996925	rs12145908	C	G	MACF1
chr1	38997406	38997406	rs7540955	C	T	RRAGC
chr1	38997406	38997406	rs7540955	C	T	LOC105378662
chr1	38997406	38997406	rs7540955	C	T	LOC105378663
chr1	38997406	38997406	rs7540955	C	T	MYCBP
chr1	38997406	38997406	rs7540955	C	T	GJA9-MYCBP
chr1	38997406	38997406	rs7540955	C	T	GJA9
chr1	38997406	38997406	rs7540955	C	T	MACF1
chr1	39195175	39195175	rs3931300	A	G	MACF1
chr1	39195921	39195921	rs12566054	A	T	MACF1
chr1	39196836	39196836	rs16825939	G	A	MACF1
chr1	39196946	39196946	rs16825942	G	A	MACF1
chr1	39196982	39196982	rs6700698	C	T	MACF1
chr1	39205820	39205820	rs12023553	C	A	MACF1
chr1	39239786	39239786	rs950805	A	C	MACF1
chr1	40059018	40059018	rs3131671	A	T	CAP1
chr1	40059194	40059194	rs3122417	T	C	CAP1
chr1	40374600	40374600	rs209574	T	C	PPT1
chr1	40374600	40374600	rs209574	T	C	RLF
chr1	40374600	40374600	rs209574	T	C	SMAP2
chr1	40374622	40374622	rs544699837	T	A	PPT1
chr1	40374622	40374622	rs544699837	T	A	RLF
chr1	40374622	40374622	rs544699837	T	A	SMAP2
chr1	40374624	40374624	rs1965999	T	A	PPT1
chr1	40374624	40374624	rs1965999	T	A	RLF
chr1	40374624	40374624	rs1965999	T	A	SMAP2
chr1	40374681	40374681	rs1003710	A	G	PPT1
chr1	40374681	40374681	rs1003710	A	G	RLF
chr1	40374681	40374681	rs1003710	A	G	SMAP2
chr1	40381819	40381819	rs209583	A	C	RLF
chr1	40381819	40381819	rs209583	A	C	SMAP2
chr1	40383158	40383158	rs1909074	T	A	RLF
chr1	40383158	40383158	rs1909074	T	A	SMAP2
chr1	40386872	40386872	rs369276850	G	T	SMAP2
chr1	40391858	40391858	rs383228	A	C	RLF
chr1	40391858	40391858	rs383228	A	C	SMAP2
chr1	41916060	41916060	rs11210545	G	A	HIVEP3
chr1	44730955	44730955	rs9988580	C	T	ARMH1
chr1	44730955	44730955	rs9988580	C	T	RPS8
chr1	44730955	44730955	rs9988580	C	T	SNORD55
chr1	44730955	44730955	rs9988580	C	T	SNORD46
chr1	44730955	44730955	rs9988580	C	T	SNORD38A
chr1	44730955	44730955	rs9988580	C	T	SNORD38B
chr1	44730955	44730955	rs9988580	C	T	BEST4
chr1	44730955	44730955	rs9988580	C	T	PLK3
chr1	44730955	44730955	rs9988580	C	T	DYNLT4
chr1	44730955	44730955	rs9988580	C	T	BTBD19
chr1	44730955	44730955	rs9988580	C	T	PTCH2
chr1	44730955	44730955	rs9988580	C	T	HECTD3
chr1	44730955	44730955	rs9988580	C	T	UROD
chr1	44730955	44730955	rs9988580	C	T	ZSWIM5
chr1	44730955	44730955	rs9988580	C	T	LINC01144
chr1	44730955	44730955	rs9988580	C	T	MUTYH
chr1	44730955	44730955	rs9988580	C	T	TESK2
chr1	44730955	44730955	rs9988580	C	T	CCDC163
chr1	44730955	44730955	rs9988580	C	T	MMACHC
chr1	44731001	44731001	rs58603818	C	T	ARMH1
chr1	44731001	44731001	rs58603818	C	T	RPS8
chr1	44731001	44731001	rs58603818	C	T	SNORD55
chr1	44731001	44731001	rs58603818	C	T	SNORD46
chr1	44731001	44731001	rs58603818	C	T	SNORD38A
chr1	44731001	44731001	rs58603818	C	T	SNORD38B
chr1	44731001	44731001	rs58603818	C	T	BEST4
chr1	44731001	44731001	rs58603818	C	T	PLK3
chr1	44731001	44731001	rs58603818	C	T	DYNLT4
chr1	44731001	44731001	rs58603818	C	T	BTBD19
chr1	44731001	44731001	rs58603818	C	T	PTCH2
chr1	44731001	44731001	rs58603818	C	T	HECTD3
chr1	44731001	44731001	rs58603818	C	T	UROD
chr1	44731001	44731001	rs58603818	C	T	ZSWIM5
chr1	44731001	44731001	rs58603818	C	T	LINC01144
chr1	44731001	44731001	rs58603818	C	T	MUTYH
chr1	44731001	44731001	rs58603818	C	T	TESK2
chr1	44731001	44731001	rs58603818	C	T	CCDC163
chr1	44731001	44731001	rs58603818	C	T	MMACHC
chr1	44731005	44731005	rs11803622	C	T	ARMH1
chr1	44731005	44731005	rs11803622	C	T	RPS8
chr1	44731005	44731005	rs11803622	C	T	SNORD55
chr1	44731005	44731005	rs11803622	C	T	SNORD46
chr1	44731005	44731005	rs11803622	C	T	SNORD38A
chr1	44731005	44731005	rs11803622	C	T	SNORD38B
chr1	44731005	44731005	rs11803622	C	T	BEST4
chr1	44731005	44731005	rs11803622	C	T	PLK3
chr1	44731005	44731005	rs11803622	C	T	DYNLT4
chr1	44731005	44731005	rs11803622	C	T	BTBD19
chr1	44731005	44731005	rs11803622	C	T	PTCH2
chr1	44731005	44731005	rs11803622	C	T	HECTD3
chr1	44731005	44731005	rs11803622	C	T	UROD
chr1	44731005	44731005	rs11803622	C	T	ZSWIM5
chr1	44731005	44731005	rs11803622	C	T	LINC01144
chr1	44731005	44731005	rs11803622	C	T	MUTYH
chr1	44731005	44731005	rs11803622	C	T	TESK2
chr1	44731005	44731005	rs11803622	C	T	CCDC163
chr1	44731005	44731005	rs11803622	C	T	MMACHC
chr1	44731029	44731029	rs58532407	T	C	ARMH1
chr1	44731029	44731029	rs58532407	T	C	RPS8
chr1	44731029	44731029	rs58532407	T	C	SNORD55
chr1	44731029	44731029	rs58532407	T	C	SNORD46
chr1	44731029	44731029	rs58532407	T	C	SNORD38A
chr1	44731029	44731029	rs58532407	T	C	SNORD38B
chr1	44731029	44731029	rs58532407	T	C	BEST4
chr1	44731029	44731029	rs58532407	T	C	PLK3
chr1	44731029	44731029	rs58532407	T	C	DYNLT4
chr1	44731029	44731029	rs58532407	T	C	BTBD19
chr1	44731029	44731029	rs58532407	T	C	PTCH2
chr1	44731029	44731029	rs58532407	T	C	HECTD3
chr1	44731029	44731029	rs58532407	T	C	UROD
chr1	44731029	44731029	rs58532407	T	C	ZSWIM5
chr1	44731029	44731029	rs58532407	T	C	LINC01144
chr1	44731029	44731029	rs58532407	T	C	MUTYH
chr1	44731029	44731029	rs58532407	T	C	TESK2
chr1	44731029	44731029	rs58532407	T	C	CCDC163
chr1	44731029	44731029	rs58532407	T	C	MMACHC
chr1	44731046	44731046	rs7524446	C	A	ARMH1
chr1	44731046	44731046	rs7524446	C	A	RPS8
chr1	44731046	44731046	rs7524446	C	A	SNORD55
chr1	44731046	44731046	rs7524446	C	A	SNORD46
chr1	44731046	44731046	rs7524446	C	A	SNORD38A
chr1	44731046	44731046	rs7524446	C	A	SNORD38B
chr1	44731046	44731046	rs7524446	C	A	BEST4
chr1	44731046	44731046	rs7524446	C	A	PLK3
chr1	44731046	44731046	rs7524446	C	A	DYNLT4
chr1	44731046	44731046	rs7524446	C	A	BTBD19
chr1	44731046	44731046	rs7524446	C	A	PTCH2
chr1	44731046	44731046	rs7524446	C	A	HECTD3
chr1	44731046	44731046	rs7524446	C	A	UROD
chr1	44731046	44731046	rs7524446	C	A	ZSWIM5
chr1	44731046	44731046	rs7524446	C	A	LINC01144
chr1	44731046	44731046	rs7524446	C	A	MUTYH
chr1	44731046	44731046	rs7524446	C	A	TESK2
chr1	44731046	44731046	rs7524446	C	A	CCDC163
chr1	44731046	44731046	rs7524446	C	A	MMACHC
chr1	44731082	44731082	rs7536078	A	G	ARMH1
chr1	44731082	44731082	rs7536078	A	G	RPS8
chr1	44731082	44731082	rs7536078	A	G	SNORD55
chr1	44731082	44731082	rs7536078	A	G	SNORD46
chr1	44731082	44731082	rs7536078	A	G	SNORD38A
chr1	44731082	44731082	rs7536078	A	G	SNORD38B
chr1	44731082	44731082	rs7536078	A	G	BEST4
chr1	44731082	44731082	rs7536078	A	G	PLK3
chr1	44731082	44731082	rs7536078	A	G	DYNLT4
chr1	44731082	44731082	rs7536078	A	G	BTBD19
chr1	44731082	44731082	rs7536078	A	G	PTCH2
chr1	44731082	44731082	rs7536078	A	G	HECTD3
chr1	44731082	44731082	rs7536078	A	G	UROD
chr1	44731082	44731082	rs7536078	A	G	ZSWIM5
chr1	44731082	44731082	rs7536078	A	G	LINC01144
chr1	44731082	44731082	rs7536078	A	G	MUTYH
chr1	44731082	44731082	rs7536078	A	G	TESK2
chr1	44731082	44731082	rs7536078	A	G	CCDC163
chr1	44731082	44731082	rs7536078	A	G	MMACHC
chr1	44731098	44731098	rs7536146	A	G	ARMH1
chr1	44731098	44731098	rs7536146	A	G	RPS8
chr1	44731098	44731098	rs7536146	A	G	SNORD55
chr1	44731098	44731098	rs7536146	A	G	SNORD46
chr1	44731098	44731098	rs7536146	A	G	SNORD38A
chr1	44731098	44731098	rs7536146	A	G	SNORD38B
chr1	44731098	44731098	rs7536146	A	G	BEST4
chr1	44731098	44731098	rs7536146	A	G	PLK3
chr1	44731098	44731098	rs7536146	A	G	DYNLT4
chr1	44731098	44731098	rs7536146	A	G	BTBD19
chr1	44731098	44731098	rs7536146	A	G	PTCH2
chr1	44731098	44731098	rs7536146	A	G	HECTD3
chr1	44731098	44731098	rs7536146	A	G	UROD
chr1	44731098	44731098	rs7536146	A	G	ZSWIM5
chr1	44731098	44731098	rs7536146	A	G	LINC01144
chr1	44731098	44731098	rs7536146	A	G	MUTYH
chr1	44731098	44731098	rs7536146	A	G	TESK2
chr1	44731098	44731098	rs7536146	A	G	CCDC163
chr1	44731098	44731098	rs7536146	A	G	MMACHC
chr1	44731165	44731165	rs7546285	G	C	ARMH1
chr1	44731165	44731165	rs7546285	G	C	RPS8
chr1	44731165	44731165	rs7546285	G	C	SNORD55
chr1	44731165	44731165	rs7546285	G	C	SNORD46
chr1	44731165	44731165	rs7546285	G	C	SNORD38A
chr1	44731165	44731165	rs7546285	G	C	SNORD38B
chr1	44731165	44731165	rs7546285	G	C	BEST4
chr1	44731165	44731165	rs7546285	G	C	PLK3
chr1	44731165	44731165	rs7546285	G	C	DYNLT4
chr1	44731165	44731165	rs7546285	G	C	BTBD19
chr1	44731165	44731165	rs7546285	G	C	PTCH2
chr1	44731165	44731165	rs7546285	G	C	HECTD3
chr1	44731165	44731165	rs7546285	G	C	UROD
chr1	44731165	44731165	rs7546285	G	C	ZSWIM5
chr1	44731165	44731165	rs7546285	G	C	LINC01144
chr1	44731165	44731165	rs7546285	G	C	MUTYH
chr1	44731165	44731165	rs7546285	G	C	TESK2
chr1	44731165	44731165	rs7546285	G	C	CCDC163
chr1	44731165	44731165	rs7546285	G	C	MMACHC
chr1	44819376	44819376	rs16832249	A	C	ARMH1
chr1	44819376	44819376	rs16832249	A	C	RNU5D-1
chr1	44819376	44819376	rs16832249	A	C	RPS8
chr1	44819376	44819376	rs16832249	A	C	SNORD55
chr1	44819376	44819376	rs16832249	A	C	SNORD46
chr1	44819376	44819376	rs16832249	A	C	SNORD38A
chr1	44819376	44819376	rs16832249	A	C	SNORD38B
chr1	44819376	44819376	rs16832249	A	C	PLK3
chr1	44819376	44819376	rs16832249	A	C	DYNLT4
chr1	44819376	44819376	rs16832249	A	C	BTBD19
chr1	44819376	44819376	rs16832249	A	C	HECTD3
chr1	44819376	44819376	rs16832249	A	C	UROD
chr1	44819376	44819376	rs16832249	A	C	ZSWIM5
chr1	44819376	44819376	rs16832249	A	C	LINC01144
chr1	44819674	44819674	rs72674049	C	T	ARMH1
chr1	44819674	44819674	rs72674049	C	T	RNU5D-1
chr1	44819674	44819674	rs72674049	C	T	RPS8
chr1	44819674	44819674	rs72674049	C	T	SNORD55
chr1	44819674	44819674	rs72674049	C	T	SNORD46
chr1	44819674	44819674	rs72674049	C	T	SNORD38A
chr1	44819674	44819674	rs72674049	C	T	SNORD38B
chr1	44819674	44819674	rs72674049	C	T	PLK3
chr1	44819674	44819674	rs72674049	C	T	DYNLT4
chr1	44819674	44819674	rs72674049	C	T	BTBD19
chr1	44819674	44819674	rs72674049	C	T	HECTD3
chr1	44819674	44819674	rs72674049	C	T	UROD
chr1	44819674	44819674	rs72674049	C	T	ZSWIM5
chr1	44819674	44819674	rs72674049	C	T	LINC01144
chr1	44819746	44819746	rs72674051	C	G	ARMH1
chr1	44819746	44819746	rs72674051	C	G	RNU5D-1
chr1	44819746	44819746	rs72674051	C	G	RPS8
chr1	44819746	44819746	rs72674051	C	G	SNORD55
chr1	44819746	44819746	rs72674051	C	G	SNORD46
chr1	44819746	44819746	rs72674051	C	G	SNORD38A
chr1	44819746	44819746	rs72674051	C	G	SNORD38B
chr1	44819746	44819746	rs72674051	C	G	PLK3
chr1	44819746	44819746	rs72674051	C	G	DYNLT4
chr1	44819746	44819746	rs72674051	C	G	BTBD19
chr1	44819746	44819746	rs72674051	C	G	HECTD3
chr1	44819746	44819746	rs72674051	C	G	UROD
chr1	44819746	44819746	rs72674051	C	G	ZSWIM5
chr1	44819746	44819746	rs72674051	C	G	LINC01144
chr1	45012003	45012003	rs2236576	T	A	ARMH1
chr1	45012003	45012003	rs2236576	T	A	RNU5F-1
chr1	45012003	45012003	rs2236576	T	A	RNU5D-1
chr1	45012003	45012003	rs2236576	T	A	KIF2C
chr1	45012003	45012003	rs2236576	T	A	RPS8
chr1	45012003	45012003	rs2236576	T	A	SNORD55
chr1	45012003	45012003	rs2236576	T	A	SNORD46
chr1	45012003	45012003	rs2236576	T	A	SNORD38A
chr1	45012003	45012003	rs2236576	T	A	SNORD38B
chr1	45012003	45012003	rs2236576	T	A	BEST4
chr1	45012003	45012003	rs2236576	T	A	PLK3
chr1	45012003	45012003	rs2236576	T	A	DYNLT4
chr1	45012003	45012003	rs2236576	T	A	BTBD19
chr1	45012003	45012003	rs2236576	T	A	PTCH2
chr1	45012003	45012003	rs2236576	T	A	EIF2B3
chr1	45012003	45012003	rs2236576	T	A	ZSWIM5
chr1	45012003	45012003	rs2236576	T	A	LINC01144
chr1	45012003	45012003	rs2236576	T	A	HPDL
chr1	45012003	45012003	rs2236576	T	A	MUTYH
chr1	45012003	45012003	rs2236576	T	A	TOE1
chr1	45012003	45012003	rs2236576	T	A	TESK2
chr1	45012003	45012003	rs2236576	T	A	CCDC163
chr1	45012003	45012003	rs2236576	T	A	MMACHC
chr1	45012003	45012003	rs2236576	T	A	PRDX1
chr1	45012003	45012003	rs2236576	T	A	AKR1A1
chr1	45012003	45012003	rs2236576	T	A	NASP
chr1	45491028	45491028	rs6429567	C	A	RNU5D-1
chr1	45491028	45491028	rs6429567	C	A	BEST4
chr1	45491028	45491028	rs6429567	C	A	EIF2B3
chr1	45491028	45491028	rs6429567	C	A	HECTD3
chr1	45491028	45491028	rs6429567	C	A	UROD
chr1	45491028	45491028	rs6429567	C	A	ZSWIM5
chr1	45491028	45491028	rs6429567	C	A	LINC01144
chr1	45491028	45491028	rs6429567	C	A	HPDL
chr1	45491028	45491028	rs6429567	C	A	MUTYH
chr1	45491028	45491028	rs6429567	C	A	TOE1
chr1	45491028	45491028	rs6429567	C	A	TESK2
chr1	45491028	45491028	rs6429567	C	A	PRDX1
chr1	45491028	45491028	rs6429567	C	A	AKR1A1
chr1	45491028	45491028	rs6429567	C	A	NASP
chr1	45491156	45491156	rs3790583	C	G	RNU5D-1
chr1	45491156	45491156	rs3790583	C	G	BEST4
chr1	45491156	45491156	rs3790583	C	G	EIF2B3
chr1	45491156	45491156	rs3790583	C	G	HECTD3
chr1	45491156	45491156	rs3790583	C	G	UROD
chr1	45491156	45491156	rs3790583	C	G	ZSWIM5
chr1	45491156	45491156	rs3790583	C	G	LINC01144
chr1	45491156	45491156	rs3790583	C	G	HPDL
chr1	45491156	45491156	rs3790583	C	G	MUTYH
chr1	45491156	45491156	rs3790583	C	G	TOE1
chr1	45491156	45491156	rs3790583	C	G	TESK2
chr1	45491156	45491156	rs3790583	C	G	PRDX1
chr1	45491156	45491156	rs3790583	C	G	AKR1A1
chr1	45491156	45491156	rs3790583	C	G	NASP
chr1	45491367	45491367	rs937291	G	T	RNU5D-1
chr1	45491367	45491367	rs937291	G	T	BEST4
chr1	45491367	45491367	rs937291	G	T	EIF2B3
chr1	45491367	45491367	rs937291	G	T	HECTD3
chr1	45491367	45491367	rs937291	G	T	UROD
chr1	45491367	45491367	rs937291	G	T	ZSWIM5
chr1	45491367	45491367	rs937291	G	T	LINC01144
chr1	45491367	45491367	rs937291	G	T	HPDL
chr1	45491367	45491367	rs937291	G	T	MUTYH
chr1	45491367	45491367	rs937291	G	T	TOE1
chr1	45491367	45491367	rs937291	G	T	TESK2
chr1	45491367	45491367	rs937291	G	T	PRDX1
chr1	45491367	45491367	rs937291	G	T	AKR1A1
chr1	45491367	45491367	rs937291	G	T	NASP
chr1	45491618	45491618	rs1494813	T	C	RNU5D-1
chr1	45491618	45491618	rs1494813	T	C	BEST4
chr1	45491618	45491618	rs1494813	T	C	EIF2B3
chr1	45491618	45491618	rs1494813	T	C	HECTD3
chr1	45491618	45491618	rs1494813	T	C	UROD
chr1	45491618	45491618	rs1494813	T	C	ZSWIM5
chr1	45491618	45491618	rs1494813	T	C	LINC01144
chr1	45491618	45491618	rs1494813	T	C	HPDL
chr1	45491618	45491618	rs1494813	T	C	MUTYH
chr1	45491618	45491618	rs1494813	T	C	TOE1
chr1	45491618	45491618	rs1494813	T	C	TESK2
chr1	45491618	45491618	rs1494813	T	C	PRDX1
chr1	45491618	45491618	rs1494813	T	C	AKR1A1
chr1	45491618	45491618	rs1494813	T	C	NASP
chr1	45491937	45491937	rs11211123	G	A	RNU5D-1
chr1	45491937	45491937	rs11211123	G	A	BEST4
chr1	45491937	45491937	rs11211123	G	A	EIF2B3
chr1	45491937	45491937	rs11211123	G	A	HECTD3
chr1	45491937	45491937	rs11211123	G	A	UROD
chr1	45491937	45491937	rs11211123	G	A	ZSWIM5
chr1	45491937	45491937	rs11211123	G	A	LINC01144
chr1	45491937	45491937	rs11211123	G	A	HPDL
chr1	45491937	45491937	rs11211123	G	A	MUTYH
chr1	45491937	45491937	rs11211123	G	A	TOE1
chr1	45491937	45491937	rs11211123	G	A	TESK2
chr1	45491937	45491937	rs11211123	G	A	PRDX1
chr1	45491937	45491937	rs11211123	G	A	AKR1A1
chr1	45491937	45491937	rs11211123	G	A	NASP
chr1	45543641	45543641	rs2356553	G	C	HECTD3
chr1	45543641	45543641	rs2356553	G	C	UROD
chr1	45543641	45543641	rs2356553	G	C	ZSWIM5
chr1	45543641	45543641	rs2356553	G	C	LINC01144
chr1	45543641	45543641	rs2356553	G	C	MUTYH
chr1	45543641	45543641	rs2356553	G	C	TESK2
chr1	45543641	45543641	rs2356553	G	C	CCDC163
chr1	45543641	45543641	rs2356553	G	C	MMACHC
chr1	45543641	45543641	rs2356553	G	C	PRDX1
chr1	45543641	45543641	rs2356553	G	C	AKR1A1
chr1	45543646	45543646	rs2356551	C	T	HECTD3
chr1	45543646	45543646	rs2356551	C	T	UROD
chr1	45543646	45543646	rs2356551	C	T	ZSWIM5
chr1	45543646	45543646	rs2356551	C	T	LINC01144
chr1	45543646	45543646	rs2356551	C	T	MUTYH
chr1	45543646	45543646	rs2356551	C	T	TESK2
chr1	45543646	45543646	rs2356551	C	T	CCDC163
chr1	45543646	45543646	rs2356551	C	T	MMACHC
chr1	45543646	45543646	rs2356551	C	T	PRDX1
chr1	45543646	45543646	rs2356551	C	T	AKR1A1
chr1	45544146	45544146	rs868351	G	T	HECTD3
chr1	45544146	45544146	rs868351	G	T	UROD
chr1	45544146	45544146	rs868351	G	T	ZSWIM5
chr1	45544146	45544146	rs868351	G	T	LINC01144
chr1	45544146	45544146	rs868351	G	T	MUTYH
chr1	45544146	45544146	rs868351	G	T	TESK2
chr1	45544146	45544146	rs868351	G	T	CCDC163
chr1	45544146	45544146	rs868351	G	T	MMACHC
chr1	45544146	45544146	rs868351	G	T	PRDX1
chr1	45544146	45544146	rs868351	G	T	AKR1A1
chr1	45544274	45544274	rs512026	G	T	HECTD3
chr1	45544274	45544274	rs512026	G	T	UROD
chr1	45544274	45544274	rs512026	G	T	ZSWIM5
chr1	45544274	45544274	rs512026	G	T	LINC01144
chr1	45544274	45544274	rs512026	G	T	MUTYH
chr1	45544274	45544274	rs512026	G	T	TESK2
chr1	45544274	45544274	rs512026	G	T	CCDC163
chr1	45544274	45544274	rs512026	G	T	MMACHC
chr1	45544274	45544274	rs512026	G	T	PRDX1
chr1	45544274	45544274	rs512026	G	T	AKR1A1
chr1	45687531	45687531	rs3013595	G	A	NASP
chr1	45687531	45687531	rs3013595	G	A	GPBP1L1
chr1	45687876	45687876	rs11211163	C	T	NASP
chr1	45687876	45687876	rs11211163	C	T	GPBP1L1
chr1	46581769	46581769	rs3766236	A	G	MKNK1
chr1	46581769	46581769	rs3766236	A	G	MOB3C
chr1	46581769	46581769	rs3766236	A	G	ATPAF1
chr1	46581769	46581769	rs3766236	A	G	TEX38
chr1	46581769	46581769	rs3766236	A	G	EFCAB14-AS1
chr1	46581769	46581769	rs3766236	A	G	EFCAB14
chr1	51569140	51569140	rs17394584	C	T	EPS15
chr1	51569140	51569140	rs17394584	C	T	EPS15-AS1
chr1	51569140	51569140	rs17394584	C	T	OSBPL9
chr1	51569386	51569386	rs1316981	T	C	EPS15
chr1	51569386	51569386	rs1316981	T	C	EPS15-AS1
chr1	51569386	51569386	rs1316981	T	C	OSBPL9
chr1	51569395	51569395	rs10888725	T	C	EPS15
chr1	51569395	51569395	rs10888725	T	C	EPS15-AS1
chr1	51569395	51569395	rs10888725	T	C	OSBPL9
chr1	51878742	51878742	rs736756	A	C	TXNDC12
chr1	51878742	51878742	rs736756	A	C	KTI12
chr1	52551773	52551773	rs1493365	G	A	NA
chr1	52636855	52636855	rs494030	G	A	TUT4
chr1	52636855	52636855	rs494030	G	A	GPX7
chr1	52636855	52636855	rs494030	G	A	SHISAL2A
chr1	53412979	53412979	rs6656566	G	A	MAGOH
chr1	53412979	53412979	rs6656566	G	A	MAGOH-DT
chr1	53412979	53412979	rs6656566	G	A	LRP8
chr1	53412979	53412979	rs6656566	G	A	LRP8-DT
chr1	53413107	53413107	rs6681936	C	T	MAGOH
chr1	53413107	53413107	rs6681936	C	T	MAGOH-DT
chr1	53413107	53413107	rs6681936	C	T	LRP8
chr1	53413107	53413107	rs6681936	C	T	LRP8-DT
chr1	53413943	53413943	rs11580335	T	A	MAGOH
chr1	53413943	53413943	rs11580335	T	A	MAGOH-DT
chr1	53413943	53413943	rs11580335	T	A	LRP8
chr1	53413943	53413943	rs11580335	T	A	LRP8-DT
chr1	53889535	53889535	rs11206236	G	A	HSPB11
chr1	53889535	53889535	rs11206236	G	A	LRRC42
chr1	53889881	53889881	rs2272929	A	C	HSPB11
chr1	53889881	53889881	rs2272929	A	C	LRRC42
chr1	53889973	53889973	rs2272930	T	C	HSPB11
chr1	53889973	53889973	rs2272930	T	C	LRRC42
chr1	53890167	53890167	rs2272931	C	T	HSPB11
chr1	53890167	53890167	rs2272931	C	T	LRRC42
chr1	53890270	53890270	rs6702765	G	A	HSPB11
chr1	53890270	53890270	rs6702765	G	A	LRRC42
chr1	53890329	53890329	rs6702862	G	T	HSPB11
chr1	53890329	53890329	rs6702862	G	T	LRRC42
chr1	54286227	54286227	rs10788977	T	C	CDCP2
chr1	54286227	54286227	rs10788977	T	C	CYB5RL
chr1	54286227	54286227	rs10788977	T	C	MRPL37
chr1	54286227	54286227	rs10788977	T	C	SSBP3
chr1	61725787	61725787	rs12141280	G	C	PATJ
chr1	61725921	61725921	rs1151775	G	A	PATJ
chr1	61782523	61782523	rs1954436	T	C	TM2D1
chr1	61782981	61782981	rs11207834	T	C	TM2D1
chr1	63523233	63523233	rs17125090	G	A	FOXD3
chr1	63523233	63523233	rs17125090	G	A	MIR6068
chr1	64877383	64877383	rs11208534	A	G	JAK1
chr1	64877383	64877383	rs11208534	A	G	LINC01359
chr1	64877383	64877383	rs11208534	A	G	MIR3671
chr1	64877383	64877383	rs11208534	A	G	MIR101-1
chr1	64923606	64923606	rs11208538	C	G	RAVER2
chr1	64923606	64923606	rs11208538	C	G	JAK1
chr1	64923606	64923606	rs11208538	C	G	LINC01359
chr1	64948783	64948783	rs11208554	C	G	JAK1
chr1	64964808	64964808	rs1390956	A	G	RAVER2
chr1	64964808	64964808	rs1390956	A	G	JAK1
chr1	64964808	64964808	rs1390956	A	G	LINC01359
chr1	64964808	64964808	rs1390956	A	G	MIR3671
chr1	64964808	64964808	rs1390956	A	G	MIR101-1
chr1	65068417	65068417	rs11208578	A	G	RAVER2
chr1	65068417	65068417	rs11208578	A	G	JAK1
chr1	65068417	65068417	rs11208578	A	G	LINC01359
chr1	65068417	65068417	rs11208578	A	G	AK4
chr1	65068808	65068808	rs11208579	A	G	RAVER2
chr1	65068808	65068808	rs11208579	A	G	JAK1
chr1	65068808	65068808	rs11208579	A	G	LINC01359
chr1	65068808	65068808	rs11208579	A	G	AK4
chr1	66244238	66244238	rs1338718	G	A	LEPROT
chr1	66244238	66244238	rs1338718	G	A	LEPR
chr1	66244238	66244238	rs1338718	G	A	PDE4B
chr1	66244238	66244238	rs1338718	G	A	SGIP1
chr1	66275044	66275044	rs554120	A	G	PDE4B
chr1	66330543	66330543	rs910694	C	T	PDE4B
chr1	66330565	66330565	rs910693	A	G	PDE4B
chr1	66334829	66334829	rs619959	G	C	PDE4B
chr1	66335081	66335081	rs472952	A	G	PDE4B
chr1	66335444	66335444	rs580436	A	G	PDE4B
chr1	66335812	66335812	rs6696880	A	G	PDE4B
chr1	66335869	66335869	rs518476	T	C	PDE4B
chr1	66336908	66336908	rs693826	T	G	PDE4B
chr1	66337089	66337089	rs1890197	C	T	PDE4B
chr1	66349388	66349388	rs1321177	G	T	PDE4B
chr1	66352575	66352575	rs12059062	T	A	PDE4B
chr1	66371570	66371570	rs61796507	C	T	PDE4B
chr1	66372176	66372176	rs783068	G	A	PDE4B
chr1	66769562	66769562	rs12727390	C	T	DNAI4
chr1	66769562	66769562	rs12727390	C	T	MIER1
chr1	66769562	66769562	rs12727390	C	T	C1orf141
chr1	66769562	66769562	rs12727390	C	T	IL23R
chr1	66769637	66769637	rs12727422	C	A	DNAI4
chr1	66769637	66769637	rs12727422	C	A	MIER1
chr1	66769637	66769637	rs12727422	C	A	C1orf141
chr1	66769637	66769637	rs12727422	C	A	IL23R
chr1	66769858	66769858	rs7535868	C	T	DNAI4
chr1	66769858	66769858	rs7535868	C	T	MIER1
chr1	66769858	66769858	rs7535868	C	T	C1orf141
chr1	66769858	66769858	rs7535868	C	T	IL23R
chr1	66770263	66770263	rs2270702	A	G	DNAI4
chr1	66770263	66770263	rs2270702	A	G	MIER1
chr1	66770263	66770263	rs2270702	A	G	SLC35D1
chr1	66770263	66770263	rs2270702	A	G	C1orf141
chr1	66770263	66770263	rs2270702	A	G	IL23R
chr1	66770414	66770414	rs1060575	A	T	DNAI4
chr1	66770414	66770414	rs1060575	A	T	MIER1
chr1	66770414	66770414	rs1060575	A	T	SLC35D1
chr1	66770414	66770414	rs1060575	A	T	C1orf141
chr1	66770414	66770414	rs1060575	A	T	IL23R
chr1	67052851	67052851	rs10157422	C	T	DYNLT5
chr1	67052851	67052851	rs10157422	C	T	C1orf141
chr1	67052851	67052851	rs10157422	C	T	IL23R
chr1	67053305	67053305	rs2250984	C	A	DYNLT5
chr1	67053305	67053305	rs2250984	C	A	C1orf141
chr1	67053305	67053305	rs2250984	C	A	IL23R
chr1	67170969	67170969	rs10889665	G	A	DYNLT5
chr1	67170969	67170969	rs10889665	G	A	SLC35D1
chr1	67170969	67170969	rs10889665	G	A	C1orf141
chr1	67170969	67170969	rs10889665	G	A	IL23R
chr1	67170969	67170969	rs10889665	G	A	IL12RB2
chr1	67171217	67171217	rs1358748	A	G	DYNLT5
chr1	67171217	67171217	rs1358748	A	G	SLC35D1
chr1	67171217	67171217	rs1358748	A	G	C1orf141
chr1	67171217	67171217	rs1358748	A	G	IL23R
chr1	67171217	67171217	rs1358748	A	G	IL12RB2
chr1	67172321	67172321	rs4655686	T	A	DYNLT5
chr1	67172321	67172321	rs4655686	T	A	SLC35D1
chr1	67172321	67172321	rs4655686	T	A	C1orf141
chr1	67172321	67172321	rs4655686	T	A	IL23R
chr1	67172321	67172321	rs4655686	T	A	IL12RB2
chr1	67172608	67172608	rs6671221	T	C	DYNLT5
chr1	67172608	67172608	rs6671221	T	C	SLC35D1
chr1	67172608	67172608	rs6671221	T	C	C1orf141
chr1	67172608	67172608	rs6671221	T	C	IL23R
chr1	67172608	67172608	rs6671221	T	C	IL12RB2
chr1	67193120	67193120	rs72676067	G	A	DYNLT5
chr1	67193120	67193120	rs72676067	G	A	SLC35D1
chr1	67193120	67193120	rs72676067	G	A	C1orf141
chr1	67193120	67193120	rs72676067	G	A	IL23R
chr1	67193120	67193120	rs72676067	G	A	IL12RB2
chr1	67193271	67193271	rs72676069	T	C	DYNLT5
chr1	67193271	67193271	rs72676069	T	C	SLC35D1
chr1	67193271	67193271	rs72676069	T	C	C1orf141
chr1	67193271	67193271	rs72676069	T	C	IL23R
chr1	67193271	67193271	rs72676069	T	C	IL12RB2
chr1	67193738	67193738	rs4655689	G	A	DYNLT5
chr1	67193738	67193738	rs4655689	G	A	SLC35D1
chr1	67193738	67193738	rs4655689	G	A	C1orf141
chr1	67193738	67193738	rs4655689	G	A	IL23R
chr1	67193738	67193738	rs4655689	G	A	IL12RB2
chr1	67264945	67264945	rs10789230	G	T	NA
chr1	67265070	67265070	rs35315869	C	T	IL23R
chr1	67265070	67265070	rs35315869	C	T	IL12RB2
chr1	67314828	67314828	rs1055500827	G	C	C1orf141
chr1	67314828	67314828	rs1055500827	G	C	IL23R
chr1	67314828	67314828	rs1055500827	G	C	IL12RB2
chr1	67314828	67314828	rs1055500827	G	C	SERBP1
chr1	67314832	67314832	rs914380198	A	C	C1orf141
chr1	67314832	67314832	rs914380198	A	C	IL23R
chr1	67314832	67314832	rs914380198	A	C	IL12RB2
chr1	67314832	67314832	rs914380198	A	C	SERBP1
chr1	67314837	67314837	rs947242710	A	C	C1orf141
chr1	67314837	67314837	rs947242710	A	C	IL23R
chr1	67314837	67314837	rs947242710	A	C	IL12RB2
chr1	67314837	67314837	rs947242710	A	C	SERBP1
chr1	67333212	67333212	rs11209051	C	T	IL12RB2
chr1	67333487	67333487	rs10889681	T	C	IL12RB2
chr1	67684588	67684588	rs581000	C	G	GNG12
chr1	71080662	71080662	rs1268863339	T	G	LRRC40
chr1	71080662	71080662	rs1268863339	T	G	SRSF11
chr1	71080715	71080715	rs55669216	G	A	LRRC40
chr1	71080715	71080715	rs55669216	G	A	SRSF11
chr1	76154628	76154628	rs2783658	C	T	ST6GALNAC3
chr1	76154628	76154628	rs2783658	C	T	ST6GALNAC5
chr1	76154628	76154628	rs2783658	C	T	PIGK
chr1	76154628	76154628	rs2783658	C	T	AK5
chr1	84146145	84146145	rs201750311	G	T	DNASE2B
chr1	84146145	84146145	rs201750311	G	T	GNG5
chr1	84146145	84146145	rs201750311	G	T	SPATA1
chr1	84146145	84146145	rs201750311	G	T	CTBS
chr1	84146145	84146145	rs201750311	G	T	LOC105378819
chr1	84146145	84146145	rs201750311	G	T	SSX2IP
chr1	84146145	84146145	rs201750311	G	T	MCOLN2
chr1	84146315	84146315	rs6576963	T	C	DNASE2B
chr1	84146315	84146315	rs6576963	T	C	GNG5
chr1	84146315	84146315	rs6576963	T	C	SPATA1
chr1	84146315	84146315	rs6576963	T	C	CTBS
chr1	84146315	84146315	rs6576963	T	C	LOC105378819
chr1	84146315	84146315	rs6576963	T	C	SSX2IP
chr1	84146315	84146315	rs6576963	T	C	MCOLN2
chr1	84944861	84944861	rs666779	C	T	DNAI3
chr1	84944861	84944861	rs666779	C	T	MCOLN3
chr1	84944861	84944861	rs666779	C	T	C1orf52
chr1	84944861	84944861	rs666779	C	T	BCL10
chr1	84944861	84944861	rs666779	C	T	BCL10-AS1
chr1	85298178	85298178	rs11161588	G	A	BCL10
chr1	85298178	85298178	rs11161588	G	A	BCL10-AS1
chr1	85298216	85298216	rs2030075	C	T	BCL10
chr1	85298216	85298216	rs2030075	C	T	BCL10-AS1
chr1	89198593	89198593	rs493470	T	C	KYAT3
chr1	89198593	89198593	rs493470	T	C	RBMXL1
chr1	89198593	89198593	rs493470	T	C	GBP3
chr1	89198593	89198593	rs493470	T	C	GBP1
chr1	89198593	89198593	rs493470	T	C	GBP2
chr1	89198593	89198593	rs493470	T	C	LOC105378842
chr1	89198593	89198593	rs493470	T	C	GBP7
chr1	89198593	89198593	rs493470	T	C	GBP5
chr1	89198593	89198593	rs493470	T	C	GBP6
chr1	89199230	89199230	rs577080	C	T	KYAT3
chr1	89199230	89199230	rs577080	C	T	RBMXL1
chr1	89199230	89199230	rs577080	C	T	GBP3
chr1	89199230	89199230	rs577080	C	T	GBP1
chr1	89199230	89199230	rs577080	C	T	GBP2
chr1	89199230	89199230	rs577080	C	T	LOC105378842
chr1	89199230	89199230	rs577080	C	T	GBP7
chr1	89199230	89199230	rs577080	C	T	GBP5
chr1	89199230	89199230	rs577080	C	T	GBP6
chr1	89199262	89199262	rs647273	T	C	KYAT3
chr1	89199262	89199262	rs647273	T	C	RBMXL1
chr1	89199262	89199262	rs647273	T	C	GBP3
chr1	89199262	89199262	rs647273	T	C	GBP1
chr1	89199262	89199262	rs647273	T	C	GBP2
chr1	89199262	89199262	rs647273	T	C	LOC105378842
chr1	89199262	89199262	rs647273	T	C	GBP7
chr1	89199262	89199262	rs647273	T	C	GBP5
chr1	89199262	89199262	rs647273	T	C	GBP6
chr1	89199840	89199840	rs649963	G	A	KYAT3
chr1	89199840	89199840	rs649963	G	A	RBMXL1
chr1	89199840	89199840	rs649963	G	A	GBP3
chr1	89199840	89199840	rs649963	G	A	GBP1
chr1	89199840	89199840	rs649963	G	A	GBP2
chr1	89199840	89199840	rs649963	G	A	LOC105378842
chr1	89199840	89199840	rs649963	G	A	GBP7
chr1	89199840	89199840	rs649963	G	A	GBP5
chr1	89199840	89199840	rs649963	G	A	GBP6
chr1	89269631	89269631	rs3806338	G	A	KYAT3
chr1	89269631	89269631	rs3806338	G	A	RBMXL1
chr1	89269631	89269631	rs3806338	G	A	GBP3
chr1	89269631	89269631	rs3806338	G	A	GBP1
chr1	89269631	89269631	rs3806338	G	A	GBP2
chr1	89269631	89269631	rs3806338	G	A	LOC105378842
chr1	89269631	89269631	rs3806338	G	A	GBP7
chr1	89269631	89269631	rs3806338	G	A	GBP4
chr1	89269631	89269631	rs3806338	G	A	LOC107985076
chr1	89269631	89269631	rs3806338	G	A	GBP5
chr1	89269631	89269631	rs3806338	G	A	GBP6
chr1	89269631	89269631	rs3806338	G	A	LOC105378844
chr1	89286995	89286995	rs687201	A	T	KYAT3
chr1	89286995	89286995	rs687201	A	T	RBMXL1
chr1	89286995	89286995	rs687201	A	T	GBP1
chr1	89286995	89286995	rs687201	A	T	GBP2
chr1	89286995	89286995	rs687201	A	T	LOC105378842
chr1	89286995	89286995	rs687201	A	T	LOC107985076
chr1	89286995	89286995	rs687201	A	T	GBP6
chr1	89310550	89310550	rs10801723	A	G	KYAT3
chr1	89310550	89310550	rs10801723	A	G	RBMXL1
chr1	89310550	89310550	rs10801723	A	G	GBP2
chr1	89310550	89310550	rs10801723	A	G	LOC105378842
chr1	89310550	89310550	rs10801723	A	G	GBP4
chr1	89310550	89310550	rs10801723	A	G	LOC107985076
chr1	89310550	89310550	rs10801723	A	G	GBP5
chr1	89310550	89310550	rs10801723	A	G	LOC729930
chr1	89605734	89605734	rs10801753	G	A	KYAT3
chr1	89605734	89605734	rs10801753	G	A	RBMXL1
chr1	89605734	89605734	rs10801753	G	A	LOC105378844
chr1	89605734	89605734	rs10801753	G	A	LRRC8B
chr1	89605734	89605734	rs10801753	G	A	LRRC8C-DT
chr1	89605734	89605734	rs10801753	G	A	LRRC8C
chr1	89605734	89605734	rs10801753	G	A	LRRC8D
chr1	89605734	89605734	rs10801753	G	A	LOC101927975
chr1	89605738	89605738	rs10801754	G	A	KYAT3
chr1	89605738	89605738	rs10801754	G	A	RBMXL1
chr1	89605738	89605738	rs10801754	G	A	LOC105378844
chr1	89605738	89605738	rs10801754	G	A	LRRC8B
chr1	89605738	89605738	rs10801754	G	A	LRRC8C-DT
chr1	89605738	89605738	rs10801754	G	A	LRRC8C
chr1	89605738	89605738	rs10801754	G	A	LRRC8D
chr1	89605738	89605738	rs10801754	G	A	LOC101927975
chr1	89605760	89605760	rs10801755	C	T	KYAT3
chr1	89605760	89605760	rs10801755	C	T	RBMXL1
chr1	89605760	89605760	rs10801755	C	T	LOC105378844
chr1	89605760	89605760	rs10801755	C	T	LRRC8B
chr1	89605760	89605760	rs10801755	C	T	LRRC8C-DT
chr1	89605760	89605760	rs10801755	C	T	LRRC8C
chr1	89605760	89605760	rs10801755	C	T	LRRC8D
chr1	89605760	89605760	rs10801755	C	T	LOC101927975
chr1	89606048	89606048	rs10922671	T	C	KYAT3
chr1	89606048	89606048	rs10922671	T	C	RBMXL1
chr1	89606048	89606048	rs10922671	T	C	LOC105378844
chr1	89606048	89606048	rs10922671	T	C	LRRC8B
chr1	89606048	89606048	rs10922671	T	C	LRRC8C-DT
chr1	89606048	89606048	rs10922671	T	C	LRRC8C
chr1	89606048	89606048	rs10922671	T	C	LRRC8D
chr1	89606048	89606048	rs10922671	T	C	LOC101927975
chr1	89607329	89607329	rs1215547	C	T	KYAT3
chr1	89607329	89607329	rs1215547	C	T	RBMXL1
chr1	89607329	89607329	rs1215547	C	T	LOC105378844
chr1	89607329	89607329	rs1215547	C	T	LRRC8B
chr1	89607329	89607329	rs1215547	C	T	LRRC8C-DT
chr1	89607329	89607329	rs1215547	C	T	LRRC8C
chr1	89607329	89607329	rs1215547	C	T	LRRC8D
chr1	89607329	89607329	rs1215547	C	T	LOC101927975
chr1	89607608	89607608	rs1215546	T	C	KYAT3
chr1	89607608	89607608	rs1215546	T	C	RBMXL1
chr1	89607608	89607608	rs1215546	T	C	LOC105378844
chr1	89607608	89607608	rs1215546	T	C	LRRC8B
chr1	89607608	89607608	rs1215546	T	C	LRRC8C-DT
chr1	89607608	89607608	rs1215546	T	C	LRRC8C
chr1	89607608	89607608	rs1215546	T	C	LRRC8D
chr1	89607608	89607608	rs1215546	T	C	LOC101927975
chr1	89607830	89607830	rs1215545	T	C	KYAT3
chr1	89607830	89607830	rs1215545	T	C	RBMXL1
chr1	89607830	89607830	rs1215545	T	C	LOC105378844
chr1	89607830	89607830	rs1215545	T	C	LRRC8B
chr1	89607830	89607830	rs1215545	T	C	LRRC8C-DT
chr1	89607830	89607830	rs1215545	T	C	LRRC8C
chr1	89607830	89607830	rs1215545	T	C	LRRC8D
chr1	89607830	89607830	rs1215545	T	C	LOC101927975
chr1	89608452	89608452	rs4658301	G	A	KYAT3
chr1	89608452	89608452	rs4658301	G	A	RBMXL1
chr1	89608452	89608452	rs4658301	G	A	LOC105378844
chr1	89608452	89608452	rs4658301	G	A	LRRC8B
chr1	89608452	89608452	rs4658301	G	A	LRRC8C-DT
chr1	89608452	89608452	rs4658301	G	A	LRRC8C
chr1	89608452	89608452	rs4658301	G	A	LRRC8D
chr1	89608452	89608452	rs4658301	G	A	LOC101927975
chr1	89608513	89608513	rs946386	G	A	KYAT3
chr1	89608513	89608513	rs946386	G	A	RBMXL1
chr1	89608513	89608513	rs946386	G	A	LOC105378844
chr1	89608513	89608513	rs946386	G	A	LRRC8B
chr1	89608513	89608513	rs946386	G	A	LRRC8C-DT
chr1	89608513	89608513	rs946386	G	A	LRRC8C
chr1	89608513	89608513	rs946386	G	A	LRRC8D
chr1	89608513	89608513	rs946386	G	A	LOC101927975
chr1	89611086	89611086	rs1215537	T	G	KYAT3
chr1	89611086	89611086	rs1215537	T	G	RBMXL1
chr1	89611086	89611086	rs1215537	T	G	LOC105378844
chr1	89611086	89611086	rs1215537	T	G	LRRC8B
chr1	89611086	89611086	rs1215537	T	G	LRRC8C-DT
chr1	89611086	89611086	rs1215537	T	G	LRRC8C
chr1	89611086	89611086	rs1215537	T	G	LRRC8D
chr1	89611086	89611086	rs1215537	T	G	LOC101927975
chr1	89611595	89611595	rs561308567	A	C	KYAT3
chr1	89611595	89611595	rs561308567	A	C	RBMXL1
chr1	89611595	89611595	rs561308567	A	C	LOC105378844
chr1	89611595	89611595	rs561308567	A	C	LRRC8B
chr1	89611595	89611595	rs561308567	A	C	LRRC8C-DT
chr1	89611595	89611595	rs561308567	A	C	LRRC8C
chr1	89611595	89611595	rs561308567	A	C	LRRC8D
chr1	89611595	89611595	rs561308567	A	C	LOC101927975
chr1	89611597	89611597	rs531614526	A	C	KYAT3
chr1	89611597	89611597	rs531614526	A	C	RBMXL1
chr1	89611597	89611597	rs531614526	A	C	LOC105378844
chr1	89611597	89611597	rs531614526	A	C	LRRC8B
chr1	89611597	89611597	rs531614526	A	C	LRRC8C-DT
chr1	89611597	89611597	rs531614526	A	C	LRRC8C
chr1	89611597	89611597	rs531614526	A	C	LRRC8D
chr1	89611597	89611597	rs531614526	A	C	LOC101927975
chr1	89611599	89611599	rs550813044	A	C	KYAT3
chr1	89611599	89611599	rs550813044	A	C	RBMXL1
chr1	89611599	89611599	rs550813044	A	C	LOC105378844
chr1	89611599	89611599	rs550813044	A	C	LRRC8B
chr1	89611599	89611599	rs550813044	A	C	LRRC8C-DT
chr1	89611599	89611599	rs550813044	A	C	LRRC8C
chr1	89611599	89611599	rs550813044	A	C	LRRC8D
chr1	89611599	89611599	rs550813044	A	C	LOC101927975
chr1	89611625	89611625	rs12040303	G	A	KYAT3
chr1	89611625	89611625	rs12040303	G	A	RBMXL1
chr1	89611625	89611625	rs12040303	G	A	LOC105378844
chr1	89611625	89611625	rs12040303	G	A	LRRC8B
chr1	89611625	89611625	rs12040303	G	A	LRRC8C-DT
chr1	89611625	89611625	rs12040303	G	A	LRRC8C
chr1	89611625	89611625	rs12040303	G	A	LRRC8D
chr1	89611625	89611625	rs12040303	G	A	LOC101927975
chr1	89611757	89611757	rs4147505	G	A	KYAT3
chr1	89611757	89611757	rs4147505	G	A	RBMXL1
chr1	89611757	89611757	rs4147505	G	A	LOC105378844
chr1	89611757	89611757	rs4147505	G	A	LRRC8B
chr1	89611757	89611757	rs4147505	G	A	LRRC8C-DT
chr1	89611757	89611757	rs4147505	G	A	LRRC8C
chr1	89611757	89611757	rs4147505	G	A	LRRC8D
chr1	89611757	89611757	rs4147505	G	A	LOC101927975
chr1	89611903	89611903	rs1215536	G	C	KYAT3
chr1	89611903	89611903	rs1215536	G	C	RBMXL1
chr1	89611903	89611903	rs1215536	G	C	LOC105378844
chr1	89611903	89611903	rs1215536	G	C	LRRC8B
chr1	89611903	89611903	rs1215536	G	C	LRRC8C-DT
chr1	89611903	89611903	rs1215536	G	C	LRRC8C
chr1	89611903	89611903	rs1215536	G	C	LRRC8D
chr1	89611903	89611903	rs1215536	G	C	LOC101927975
chr1	89612164	89612164	rs1215535	T	G	KYAT3
chr1	89612164	89612164	rs1215535	T	G	RBMXL1
chr1	89612164	89612164	rs1215535	T	G	LOC105378844
chr1	89612164	89612164	rs1215535	T	G	LRRC8B
chr1	89612164	89612164	rs1215535	T	G	LRRC8C-DT
chr1	89612164	89612164	rs1215535	T	G	LRRC8C
chr1	89612164	89612164	rs1215535	T	G	LRRC8D
chr1	89612164	89612164	rs1215535	T	G	LOC101927975
chr1	89693033	89693033	rs1343778	C	A	LOC105378844
chr1	89693033	89693033	rs1343778	C	A	LRRC8C-DT
chr1	89693033	89693033	rs1343778	C	A	LRRC8C
chr1	89693033	89693033	rs1343778	C	A	LRRC8D
chr1	89693160	89693160	rs1343779	C	T	LOC105378844
chr1	89693160	89693160	rs1343779	C	T	LRRC8C-DT
chr1	89693160	89693160	rs1343779	C	T	LRRC8C
chr1	89693160	89693160	rs1343779	C	T	LRRC8D
chr1	89698527	89698527	rs4593805	C	T	LRRC8C
chr1	89698527	89698527	rs4593805	C	T	LRRC8D
chr1	89719547	89719547	rs2146340	C	G	LOC105378844
chr1	89719547	89719547	rs2146340	C	G	LRRC8C-DT
chr1	89719547	89719547	rs2146340	C	G	LRRC8C
chr1	89719547	89719547	rs2146340	C	G	LRRC8D
chr1	89721625	89721625	rs17130863	G	A	LRRC8B
chr1	89721625	89721625	rs17130863	G	A	LRRC8C-DT
chr1	89721625	89721625	rs17130863	G	A	LRRC8C
chr1	89721625	89721625	rs17130863	G	A	LRRC8D
chr1	89856190	89856190	rs1938033	T	G	LRRC8D
chr1	89856334	89856334	rs10922736	T	A	LRRC8D
chr1	91022931	91022931	rs74637713	A	G	CDC7
chr1	91547968	91547968	rs2219394	A	C	CDC7
chr1	91547968	91547968	rs2219394	A	C	TGFBR3
chr1	91548065	91548065	rs61798836	T	C	CDC7
chr1	91548065	91548065	rs61798836	T	C	TGFBR3
chr1	91548441	91548441	rs963912	G	A	CDC7
chr1	91548441	91548441	rs963912	G	A	TGFBR3
chr1	91548494	91548494	rs963911	G	T	CDC7
chr1	91548494	91548494	rs963911	G	T	TGFBR3
chr1	91548579	91548579	rs963910	T	C	CDC7
chr1	91548579	91548579	rs963910	T	C	TGFBR3
chr1	91551096	91551096	rs1949009	T	C	CDC7
chr1	91551096	91551096	rs1949009	T	C	TGFBR3
chr1	91551377	91551377	rs61798047	C	T	CDC7
chr1	91551377	91551377	rs61798047	C	T	TGFBR3
chr1	91551834	91551834	rs1546449	G	A	CDC7
chr1	91551834	91551834	rs1546449	G	A	TGFBR3
chr1	91555278	91555278	rs2063055	G	T	CDC7
chr1	91555278	91555278	rs2063055	G	T	TGFBR3
chr1	91555278	91555278	rs2063055	G	T	EVI5
chr1	91555907	91555907	rs12134245	C	T	CDC7
chr1	91555907	91555907	rs12134245	C	T	TGFBR3
chr1	91555907	91555907	rs12134245	C	T	EVI5
chr1	91556054	91556054	rs34842487	C	T	CDC7
chr1	91556054	91556054	rs34842487	C	T	TGFBR3
chr1	91556054	91556054	rs34842487	C	T	EVI5
chr1	91556093	91556093	rs35115044	A	G	CDC7
chr1	91556093	91556093	rs35115044	A	G	TGFBR3
chr1	91556093	91556093	rs35115044	A	G	EVI5
chr1	91556148	91556148	rs17501937	A	G	CDC7
chr1	91556148	91556148	rs17501937	A	G	TGFBR3
chr1	91556148	91556148	rs17501937	A	G	EVI5
chr1	91556492	91556492	rs28631715	A	G	CDC7
chr1	91556492	91556492	rs28631715	A	G	TGFBR3
chr1	91556492	91556492	rs28631715	A	G	EVI5
chr1	91556807	91556807	rs36048657	T	C	CDC7
chr1	91556807	91556807	rs36048657	T	C	TGFBR3
chr1	91556807	91556807	rs36048657	T	C	EVI5
chr1	91557040	91557040	rs6681073	T	G	CDC7
chr1	91557040	91557040	rs6681073	T	G	TGFBR3
chr1	91557040	91557040	rs6681073	T	G	EVI5
chr1	91557187	91557187	rs11164945	T	C	CDC7
chr1	91557187	91557187	rs11164945	T	C	TGFBR3
chr1	91557187	91557187	rs11164945	T	C	EVI5
chr1	91557188	91557188	rs11164946	T	G	CDC7
chr1	91557188	91557188	rs11164946	T	G	TGFBR3
chr1	91557188	91557188	rs11164946	T	G	EVI5
chr1	91591889	91591889	rs4658236	G	C	CDC7
chr1	91591889	91591889	rs4658236	G	C	TGFBR3
chr1	91592133	91592133	rs1848436	G	A	CDC7
chr1	91592133	91592133	rs1848436	G	A	TGFBR3
chr1	91803960	91803960	rs284162	C	T	CDC7
chr1	91803960	91803960	rs284162	C	T	TGFBR3
chr1	91804425	91804425	rs284161	C	A	CDC7
chr1	91804425	91804425	rs284161	C	A	TGFBR3
chr1	91804513	91804513	rs284160	G	A	CDC7
chr1	91804513	91804513	rs284160	G	A	TGFBR3
chr1	91804655	91804655	rs4658116	G	C	CDC7
chr1	91804655	91804655	rs4658116	G	C	TGFBR3
chr1	91804677	91804677	rs17883307	G	A	CDC7
chr1	91804677	91804677	rs17883307	G	A	TGFBR3
chr1	91804681	91804681	rs17515100	G	A	CDC7
chr1	91804681	91804681	rs17515100	G	A	TGFBR3
chr1	91877328	91877328	rs7545838	G	T	CDC7
chr1	91877328	91877328	rs7545838	G	T	TGFBR3
chr1	91948515	91948515	rs928015	C	T	CDC7
chr1	92366012	92366012	rs2046616	G	A	RPAP2
chr1	92366012	92366012	rs2046616	G	A	GFI1
chr1	92366012	92366012	rs2046616	G	A	EVI5
chr1	92366622	92366622	rs4247165	C	G	RPAP2
chr1	92366622	92366622	rs4247165	C	G	GFI1
chr1	92366622	92366622	rs4247165	C	G	EVI5
chr1	92460405	92460405	rs79050605	T	G	GLMN
chr1	92460405	92460405	rs79050605	T	G	RPAP2
chr1	92460405	92460405	rs79050605	T	G	EVI5
chr1	92535873	92535873	rs2027061	C	T	GLMN
chr1	92535873	92535873	rs2027061	C	T	RPAP2
chr1	92535873	92535873	rs2027061	C	T	GFI1
chr1	92535873	92535873	rs2027061	C	T	EVI5
chr1	92538013	92538013	rs989653	A	G	GLMN
chr1	92538013	92538013	rs989653	A	G	RPAP2
chr1	92538013	92538013	rs989653	A	G	GFI1
chr1	92538013	92538013	rs989653	A	G	EVI5
chr1	92538662	92538662	rs2151577	A	C	GLMN
chr1	92538662	92538662	rs2151577	A	C	RPAP2
chr1	92538662	92538662	rs2151577	A	C	GFI1
chr1	92538662	92538662	rs2151577	A	C	EVI5
chr1	92538940	92538940	rs7513775	T	C	GLMN
chr1	92538940	92538940	rs7513775	T	C	RPAP2
chr1	92538940	92538940	rs7513775	T	C	GFI1
chr1	92538940	92538940	rs7513775	T	C	EVI5
chr1	92583574	92583574	rs1034218	A	G	RPAP2
chr1	92583574	92583574	rs1034218	A	G	GFI1
chr1	92583574	92583574	rs1034218	A	G	EVI5
chr1	92587390	92587390	rs370660552	A	T	GLMN
chr1	92587390	92587390	rs370660552	A	T	RPAP2
chr1	92587390	92587390	rs370660552	A	T	GFI1
chr1	92587390	92587390	rs370660552	A	T	EVI5
chr1	92877725	92877725	rs2811594	A	G	DIPK1A
chr1	92877725	92877725	rs2811594	A	G	TMED5
chr1	92877725	92877725	rs2811594	A	G	CCDC18
chr1	92960784	92960784	rs945630	G	T	RPL5
chr1	92960784	92960784	rs945630	G	T	DIPK1A
chr1	92960784	92960784	rs945630	G	T	SNORD21
chr1	92960784	92960784	rs945630	G	T	SNORA66
chr1	92960784	92960784	rs945630	G	T	CCDC18-AS1
chr1	92960784	92960784	rs945630	G	T	DR1
chr1	92974095	92974095	rs6671078	T	G	DIPK1A
chr1	92974219	92974219	rs12144226	G	A	DIPK1A
chr1	92974264	92974264	rs6671268	T	C	DIPK1A
chr1	92975523	92975523	rs7543548	C	T	RPL5
chr1	92975523	92975523	rs7543548	C	T	DIPK1A
chr1	92975523	92975523	rs7543548	C	T	SNORA66
chr1	92977486	92977486	rs11164854	C	T	RPL5
chr1	92977486	92977486	rs11164854	C	T	DIPK1A
chr1	92977486	92977486	rs11164854	C	T	SNORA66
chr1	92978239	92978239	rs867399857	G	T	RPL5
chr1	92978239	92978239	rs867399857	G	T	DIPK1A
chr1	92978239	92978239	rs867399857	G	T	SNORA66
chr1	93844221	93844221	rs12097812	T	C	BCAR3
chr1	97917839	97917839	rs79055225	C	T	LINC01930
chr1	97917839	97917839	rs79055225	C	T	MIR137HG
chr1	97917839	97917839	rs79055225	C	T	MIR2682
chr1	97917839	97917839	rs79055225	C	T	MIR137
chr1	100133310	100133310	rs472498	G	A	SLC35A3
chr1	100133310	100133310	rs472498	G	A	MFSD14A
chr1	100133310	100133310	rs472498	G	A	CDC14A
chr1	100133311	100133311	rs687513	C	T	SLC35A3
chr1	100133311	100133311	rs687513	C	T	MFSD14A
chr1	100133311	100133311	rs687513	C	T	CDC14A
chr1	100400415	100400415	rs12063344	A	G	CDC14A
chr1	100440910	100440910	rs17122500	T	C	SLC35A3
chr1	100440910	100440910	rs17122500	T	C	MFSD14A
chr1	100440910	100440910	rs17122500	T	C	SASS6
chr1	100440910	100440910	rs17122500	T	C	TRMT13
chr1	100440910	100440910	rs17122500	T	C	DBT
chr1	100440910	100440910	rs17122500	T	C	RTCA-AS1
chr1	100440910	100440910	rs17122500	T	C	RTCA
chr1	100440910	100440910	rs17122500	T	C	CDC14A
chr1	100440910	100440910	rs17122500	T	C	EXTL2
chr1	100440910	100440910	rs17122500	T	C	SLC30A7
chr1	100441022	100441022	rs3767830	A	C	SLC35A3
chr1	100441022	100441022	rs3767830	A	C	MFSD14A
chr1	100441022	100441022	rs3767830	A	C	SASS6
chr1	100441022	100441022	rs3767830	A	C	TRMT13
chr1	100441022	100441022	rs3767830	A	C	DBT
chr1	100441022	100441022	rs3767830	A	C	RTCA-AS1
chr1	100441022	100441022	rs3767830	A	C	RTCA
chr1	100441022	100441022	rs3767830	A	C	CDC14A
chr1	100441022	100441022	rs3767830	A	C	EXTL2
chr1	100441022	100441022	rs3767830	A	C	SLC30A7
chr1	100444143	100444143	rs28361233	C	T	SLC35A3
chr1	100444143	100444143	rs28361233	C	T	MFSD14A
chr1	100444143	100444143	rs28361233	C	T	SASS6
chr1	100444143	100444143	rs28361233	C	T	TRMT13
chr1	100444143	100444143	rs28361233	C	T	DBT
chr1	100444143	100444143	rs28361233	C	T	RTCA-AS1
chr1	100444143	100444143	rs28361233	C	T	RTCA
chr1	100444143	100444143	rs28361233	C	T	CDC14A
chr1	100444143	100444143	rs28361233	C	T	EXTL2
chr1	100444143	100444143	rs28361233	C	T	SLC30A7
chr1	100452516	100452516	rs6700552	A	T	SLC35A3
chr1	100452516	100452516	rs6700552	A	T	MFSD14A
chr1	100452516	100452516	rs6700552	A	T	SASS6
chr1	100452516	100452516	rs6700552	A	T	TRMT13
chr1	100452516	100452516	rs6700552	A	T	RTCA
chr1	100452516	100452516	rs6700552	A	T	CDC14A
chr1	100452568	100452568	rs6703191	T	C	SLC35A3
chr1	100452568	100452568	rs6703191	T	C	MFSD14A
chr1	100452568	100452568	rs6703191	T	C	SASS6
chr1	100452568	100452568	rs6703191	T	C	TRMT13
chr1	100452568	100452568	rs6703191	T	C	RTCA
chr1	100452568	100452568	rs6703191	T	C	CDC14A
chr1	100894342	100894342	rs61780286	C	T	NA
chr1	100895128	100895128	rs3806163	G	C	SLC35A3
chr1	100895128	100895128	rs3806163	G	C	MFSD14A
chr1	100895128	100895128	rs3806163	G	C	CDC14A
chr1	100895128	100895128	rs3806163	G	C	SLC30A7
chr1	100895128	100895128	rs3806163	G	C	LOC102606465
chr1	100895128	100895128	rs3806163	G	C	S1PR1-DT
chr1	100895128	100895128	rs3806163	G	C	S1PR1
chr1	100895128	100895128	rs3806163	G	C	LINC01307
chr1	100927853	100927853	rs58029001	A	G	SLC30A7
chr1	100927853	100927853	rs58029001	A	G	DPH5
chr1	100927853	100927853	rs58029001	A	G	LOC102606465
chr1	100927853	100927853	rs58029001	A	G	S1PR1-DT
chr1	100927853	100927853	rs58029001	A	G	S1PR1
chr1	100927853	100927853	rs58029001	A	G	LINC01307
chr1	100928253	100928253	rs61780290	A	G	SLC30A7
chr1	100928253	100928253	rs61780290	A	G	DPH5
chr1	100928253	100928253	rs61780290	A	G	LOC102606465
chr1	100928253	100928253	rs61780290	A	G	S1PR1-DT
chr1	100928253	100928253	rs61780290	A	G	S1PR1
chr1	100928253	100928253	rs61780290	A	G	LINC01307
chr1	101005350	101005350	rs6682873	C	A	SLC30A7
chr1	101005350	101005350	rs6682873	C	A	LOC102606465
chr1	101005350	101005350	rs6682873	C	A	S1PR1-DT
chr1	101005350	101005350	rs6682873	C	A	S1PR1
chr1	101007003	101007003	rs12747736	T	C	SLC30A7
chr1	101007003	101007003	rs12747736	T	C	LOC102606465
chr1	101007003	101007003	rs12747736	T	C	S1PR1-DT
chr1	101007003	101007003	rs12747736	T	C	S1PR1
chr1	101028720	101028720	rs6677329	C	T	SLC30A7
chr1	101028720	101028720	rs6677329	C	T	LOC102606465
chr1	101028720	101028720	rs6677329	C	T	S1PR1-DT
chr1	101028720	101028720	rs6677329	C	T	S1PR1
chr1	101081143	101081143	rs1060481	A	G	SLC30A7
chr1	101081143	101081143	rs1060481	A	G	DPH5
chr1	101081143	101081143	rs1060481	A	G	LOC102606465
chr1	101111728	101111728	rs6699619	T	A	SLC30A7
chr1	101111728	101111728	rs6699619	T	A	DPH5
chr1	101111728	101111728	rs6699619	T	A	S1PR1-DT
chr1	101111728	101111728	rs6699619	T	A	S1PR1
chr1	101111822	101111822	rs6687105	C	A	SLC30A7
chr1	101111822	101111822	rs6687105	C	A	DPH5
chr1	101111822	101111822	rs6687105	C	A	S1PR1-DT
chr1	101111822	101111822	rs6687105	C	A	S1PR1
chr1	101121589	101121589	rs12759611	T	G	SLC30A7
chr1	101121589	101121589	rs12759611	T	G	DPH5
chr1	101121589	101121589	rs12759611	T	G	LOC102606465
chr1	101121589	101121589	rs12759611	T	G	S1PR1-DT
chr1	101121589	101121589	rs12759611	T	G	S1PR1
chr1	101122823	101122823	rs34749125	T	C	SLC30A7
chr1	101122823	101122823	rs34749125	T	C	DPH5
chr1	101122823	101122823	rs34749125	T	C	LOC102606465
chr1	101122823	101122823	rs34749125	T	C	S1PR1-DT
chr1	101122823	101122823	rs34749125	T	C	S1PR1
chr1	101123098	101123098	rs12727382	T	C	SLC30A7
chr1	101123098	101123098	rs12727382	T	C	DPH5
chr1	101123098	101123098	rs12727382	T	C	LOC102606465
chr1	101123098	101123098	rs12727382	T	C	S1PR1-DT
chr1	101123098	101123098	rs12727382	T	C	S1PR1
chr1	101124779	101124779	rs6688545	G	A	SLC30A7
chr1	101124779	101124779	rs6688545	G	A	DPH5
chr1	101124779	101124779	rs6688545	G	A	LOC102606465
chr1	101124779	101124779	rs6688545	G	A	S1PR1-DT
chr1	101124779	101124779	rs6688545	G	A	S1PR1
chr1	101129201	101129201	rs7547030	T	C	EXTL2
chr1	101129201	101129201	rs7547030	T	C	SLC30A7
chr1	101129201	101129201	rs7547030	T	C	DPH5
chr1	101129201	101129201	rs7547030	T	C	LOC102606465
chr1	101129201	101129201	rs7547030	T	C	S1PR1-DT
chr1	101129201	101129201	rs7547030	T	C	S1PR1
chr1	101129201	101129201	rs7547030	T	C	LINC01307
chr1	101136355	101136355	rs7538646	C	T	EXTL2
chr1	101136355	101136355	rs7538646	C	T	SLC30A7
chr1	101136355	101136355	rs7538646	C	T	DPH5
chr1	101136355	101136355	rs7538646	C	T	LOC102606465
chr1	101136355	101136355	rs7538646	C	T	S1PR1-DT
chr1	101136355	101136355	rs7538646	C	T	S1PR1
chr1	101136355	101136355	rs7538646	C	T	LINC01307
chr1	101136898	101136898	rs589045	A	G	EXTL2
chr1	101136898	101136898	rs589045	A	G	SLC30A7
chr1	101136898	101136898	rs589045	A	G	DPH5
chr1	101136898	101136898	rs589045	A	G	LOC102606465
chr1	101136898	101136898	rs589045	A	G	S1PR1-DT
chr1	101136898	101136898	rs589045	A	G	S1PR1
chr1	101136898	101136898	rs589045	A	G	LINC01307
chr1	101179359	101179359	rs74977884	A	G	EXTL2
chr1	101179359	101179359	rs74977884	A	G	SLC30A7
chr1	101179359	101179359	rs74977884	A	G	DPH5
chr1	101179359	101179359	rs74977884	A	G	LOC102606465
chr1	101179359	101179359	rs74977884	A	G	S1PR1-DT
chr1	101179359	101179359	rs74977884	A	G	S1PR1
chr1	101179359	101179359	rs74977884	A	G	LINC01307
chr1	101199255	101199255	rs4459133	G	T	EXTL2
chr1	101199255	101199255	rs4459133	G	T	SLC30A7
chr1	101199255	101199255	rs4459133	G	T	DPH5
chr1	101199255	101199255	rs4459133	G	T	LOC102606465
chr1	101199255	101199255	rs4459133	G	T	S1PR1-DT
chr1	101199255	101199255	rs4459133	G	T	S1PR1
chr1	101199572	101199572	rs12128978	C	G	EXTL2
chr1	101199572	101199572	rs12128978	C	G	SLC30A7
chr1	101199572	101199572	rs12128978	C	G	DPH5
chr1	101199572	101199572	rs12128978	C	G	LOC102606465
chr1	101199572	101199572	rs12128978	C	G	S1PR1-DT
chr1	101199572	101199572	rs12128978	C	G	S1PR1
chr1	101235342	101235342	rs2038366	G	T	EXTL2
chr1	101235342	101235342	rs2038366	G	T	SLC30A7
chr1	101235342	101235342	rs2038366	G	T	DPH5
chr1	101235342	101235342	rs2038366	G	T	LOC102606465
chr1	101235876	101235876	rs12407294	T	C	EXTL2
chr1	101235876	101235876	rs12407294	T	C	SLC30A7
chr1	101235876	101235876	rs12407294	T	C	DPH5
chr1	101235876	101235876	rs12407294	T	C	LOC102606465
chr1	101235925	101235925	rs33967958	T	C	EXTL2
chr1	101235925	101235925	rs33967958	T	C	SLC30A7
chr1	101235925	101235925	rs33967958	T	C	DPH5
chr1	101235925	101235925	rs33967958	T	C	LOC102606465
chr1	101237693	101237693	rs1411017	T	C	EXTL2
chr1	101237693	101237693	rs1411017	T	C	SLC30A7
chr1	101237693	101237693	rs1411017	T	C	DPH5
chr1	101237693	101237693	rs1411017	T	C	LOC102606465
chr1	101238092	101238092	rs61780687	A	T	EXTL2
chr1	101238092	101238092	rs61780687	A	T	SLC30A7
chr1	101238092	101238092	rs61780687	A	T	DPH5
chr1	101238092	101238092	rs61780687	A	T	LOC102606465
chr1	101278776	101278776	rs6692828	C	T	SLC30A7
chr1	101278776	101278776	rs6692828	C	T	DPH5
chr1	101279077	101279077	rs6693121	C	A	SLC30A7
chr1	101279077	101279077	rs6693121	C	A	DPH5
chr1	101279265	101279265	rs17124020	T	C	SLC30A7
chr1	101279265	101279265	rs17124020	T	C	DPH5
chr1	101290913	101290913	rs7519302	T	C	CDC14A
chr1	101290913	101290913	rs7519302	T	C	EXTL2
chr1	101290913	101290913	rs7519302	T	C	SLC30A7
chr1	101290913	101290913	rs7519302	T	C	DPH5
chr1	101290913	101290913	rs7519302	T	C	LOC102606465
chr1	101290913	101290913	rs7519302	T	C	S1PR1-DT
chr1	101290913	101290913	rs7519302	T	C	S1PR1
chr1	101290913	101290913	rs7519302	T	C	LINC01307
chr1	101291001	101291001	rs7516960	A	G	CDC14A
chr1	101291001	101291001	rs7516960	A	G	EXTL2
chr1	101291001	101291001	rs7516960	A	G	SLC30A7
chr1	101291001	101291001	rs7516960	A	G	DPH5
chr1	101291001	101291001	rs7516960	A	G	LOC102606465
chr1	101291001	101291001	rs7516960	A	G	S1PR1-DT
chr1	101291001	101291001	rs7516960	A	G	S1PR1
chr1	101291001	101291001	rs7516960	A	G	LINC01307
chr1	101291026	101291026	rs7516969	A	T	CDC14A
chr1	101291026	101291026	rs7516969	A	T	EXTL2
chr1	101291026	101291026	rs7516969	A	T	SLC30A7
chr1	101291026	101291026	rs7516969	A	T	DPH5
chr1	101291026	101291026	rs7516969	A	T	LOC102606465
chr1	101291026	101291026	rs7516969	A	T	S1PR1-DT
chr1	101291026	101291026	rs7516969	A	T	S1PR1
chr1	101291026	101291026	rs7516969	A	T	LINC01307
chr1	101291470	101291470	rs878485	G	A	CDC14A
chr1	101291470	101291470	rs878485	G	A	EXTL2
chr1	101291470	101291470	rs878485	G	A	SLC30A7
chr1	101291470	101291470	rs878485	G	A	DPH5
chr1	101291470	101291470	rs878485	G	A	LOC102606465
chr1	101291470	101291470	rs878485	G	A	S1PR1-DT
chr1	101291470	101291470	rs878485	G	A	S1PR1
chr1	101291470	101291470	rs878485	G	A	LINC01307
chr1	101292308	101292308	rs10875366	G	A	CDC14A
chr1	101292308	101292308	rs10875366	G	A	EXTL2
chr1	101292308	101292308	rs10875366	G	A	SLC30A7
chr1	101292308	101292308	rs10875366	G	A	DPH5
chr1	101292308	101292308	rs10875366	G	A	LOC102606465
chr1	101292308	101292308	rs10875366	G	A	S1PR1-DT
chr1	101292308	101292308	rs10875366	G	A	S1PR1
chr1	101292308	101292308	rs10875366	G	A	LINC01307
chr1	101310115	101310115	rs11166586	C	T	EXTL2
chr1	101310115	101310115	rs11166586	C	T	SLC30A7
chr1	101310115	101310115	rs11166586	C	T	DPH5
chr1	101310115	101310115	rs11166586	C	T	LOC102606465
chr1	101310115	101310115	rs11166586	C	T	LINC01307
chr1	101310411	101310411	rs9433779	A	G	EXTL2
chr1	101310411	101310411	rs9433779	A	G	SLC30A7
chr1	101310411	101310411	rs9433779	A	G	DPH5
chr1	101310411	101310411	rs9433779	A	G	LOC102606465
chr1	101310411	101310411	rs9433779	A	G	LINC01307
chr1	101311145	101311145	rs1321118	T	C	EXTL2
chr1	101311145	101311145	rs1321118	T	C	SLC30A7
chr1	101311145	101311145	rs1321118	T	C	DPH5
chr1	101311145	101311145	rs1321118	T	C	LOC102606465
chr1	101311145	101311145	rs1321118	T	C	LINC01307
chr1	101311253	101311253	rs11166587	C	G	EXTL2
chr1	101311253	101311253	rs11166587	C	G	SLC30A7
chr1	101311253	101311253	rs11166587	C	G	DPH5
chr1	101311253	101311253	rs11166587	C	G	LOC102606465
chr1	101311253	101311253	rs11166587	C	G	LINC01307
chr1	107934886	107934886	rs78136458	G	A	VAV3
chr1	107935631	107935631	rs10494086	G	A	VAV3
chr1	107950090	107950090	rs345277	C	T	VAV3
chr1	107950112	107950112	rs345276	A	G	VAV3
chr1	107950513	107950513	rs12133389	A	G	VAV3
chr1	108050793	108050793	rs1781080	G	A	VAV3
chr1	108050793	108050793	rs1781080	G	A	VAV3-AS1
chr1	108051273	108051273	rs1361829	A	G	VAV3
chr1	108051273	108051273	rs1361829	A	G	VAV3-AS1
chr1	108051837	108051837	rs17020772	C	T	VAV3
chr1	108051837	108051837	rs17020772	C	T	VAV3-AS1
chr1	108051919	108051919	rs72691306	T	G	VAV3
chr1	108051919	108051919	rs72691306	T	G	VAV3-AS1
chr1	108078641	108078641	rs201276847	A	C	VAV3
chr1	108078641	108078641	rs201276847	A	C	VAV3-AS1
chr1	108585023	108585023	rs955511	T	C	FAM102B
chr1	110620089	110620089	rs12063235	T	A	KCNA2
chr1	110620089	110620089	rs12063235	T	A	KCNA3
chr1	110620089	110620089	rs12063235	T	A	LRIF1
chr1	110647100	110647100	rs2797534	T	C	KCNA2
chr1	110647100	110647100	rs2797534	T	C	KCNA3
chr1	110647392	110647392	rs35508122	G	A	KCNA2
chr1	110647392	110647392	rs35508122	G	A	KCNA3
chr1	110648104	110648104	rs2797535	G	A	KCNA2
chr1	110648104	110648104	rs2797535	G	A	KCNA3
chr1	110672850	110672850	rs1058184	A	C	KCNA2
chr1	110672850	110672850	rs1058184	A	C	CD53
chr1	110873219	110873219	rs1494324	G	A	CD53
chr1	110873219	110873219	rs1494324	G	A	LRIF1
chr1	110875293	110875293	rs2885805	C	A	KCNA3
chr1	110875293	110875293	rs2885805	C	A	CD53
chr1	110875293	110875293	rs2885805	C	A	LRIF1
chr1	110875293	110875293	rs2885805	C	A	DENND2D
chr1	110875293	110875293	rs2885805	C	A	CHI3L2
chr1	110875595	110875595	rs1389722	A	G	KCNA3
chr1	110875595	110875595	rs1389722	A	G	CD53
chr1	110875595	110875595	rs1389722	A	G	LRIF1
chr1	110875595	110875595	rs1389722	A	G	DENND2D
chr1	110875595	110875595	rs1389722	A	G	CHI3L2
chr1	110875901	110875901	rs1552890	A	G	KCNA3
chr1	110875901	110875901	rs1552890	A	G	CD53
chr1	110875901	110875901	rs1552890	A	G	LRIF1
chr1	110875901	110875901	rs1552890	A	G	DENND2D
chr1	110875901	110875901	rs1552890	A	G	CHI3L2
chr1	110879566	110879566	rs1494320	T	C	KCNA3
chr1	110879566	110879566	rs1494320	T	C	CD53
chr1	110879566	110879566	rs1494320	T	C	LRIF1
chr1	110879566	110879566	rs1494320	T	C	DENND2D
chr1	110879566	110879566	rs1494320	T	C	CHI3L2
chr1	110879992	110879992	rs1494321	G	A	KCNA3
chr1	110879992	110879992	rs1494321	G	A	CD53
chr1	110879992	110879992	rs1494321	G	A	LRIF1
chr1	110879992	110879992	rs1494321	G	A	DENND2D
chr1	110879992	110879992	rs1494321	G	A	CHI3L2
chr1	110880054	110880054	rs6658287	C	T	LRIF1
chr1	110880195	110880195	rs1494322	G	A	LRIF1
chr1	111215824	111215824	rs684559	G	A	DENND2D
chr1	111215824	111215824	rs684559	G	A	CHI3L2
chr1	111215824	111215824	rs684559	G	A	RAP1A
chr1	111216453	111216453	rs12401800	G	A	DENND2D
chr1	111216453	111216453	rs12401800	G	A	CHI3L2
chr1	111216453	111216453	rs12401800	G	A	RAP1A
chr1	111217040	111217040	rs12030461	C	T	DENND2D
chr1	111217040	111217040	rs12030461	C	T	CHI3L2
chr1	111217040	111217040	rs12030461	C	T	RAP1A
chr1	111477602	111477602	rs115634476	C	A	CHI3L2
chr1	111477602	111477602	rs115634476	C	A	TMIGD3
chr1	111477602	111477602	rs115634476	C	A	ADORA3
chr1	111477602	111477602	rs115634476	C	A	RAP1A
chr1	111477602	111477602	rs115634476	C	A	INKA2
chr1	111477602	111477602	rs115634476	C	A	INKA2-AS1
chr1	111477602	111477602	rs115634476	C	A	LOC101928718
chr1	111477602	111477602	rs115634476	C	A	DDX20
chr1	111592230	111592230	rs72695257	G	A	DENND2D
chr1	111592230	111592230	rs72695257	G	A	CHI3L2
chr1	111592230	111592230	rs72695257	G	A	WDR77
chr1	111592230	111592230	rs72695257	G	A	ATP5PB
chr1	111592230	111592230	rs72695257	G	A	TMIGD3
chr1	111592230	111592230	rs72695257	G	A	ADORA3
chr1	111592230	111592230	rs72695257	G	A	RAP1A
chr1	111592230	111592230	rs72695257	G	A	LINC01160
chr1	111592230	111592230	rs72695257	G	A	INKA2
chr1	111592230	111592230	rs72695257	G	A	INKA2-AS1
chr1	111592230	111592230	rs72695257	G	A	LOC101928718
chr1	111592230	111592230	rs72695257	G	A	DDX20
chr1	111592572	111592572	rs1338078	T	G	DENND2D
chr1	111592572	111592572	rs1338078	T	G	CHI3L2
chr1	111592572	111592572	rs1338078	T	G	WDR77
chr1	111592572	111592572	rs1338078	T	G	ATP5PB
chr1	111592572	111592572	rs1338078	T	G	TMIGD3
chr1	111592572	111592572	rs1338078	T	G	ADORA3
chr1	111592572	111592572	rs1338078	T	G	RAP1A
chr1	111592572	111592572	rs1338078	T	G	LINC01160
chr1	111592572	111592572	rs1338078	T	G	INKA2
chr1	111592572	111592572	rs1338078	T	G	INKA2-AS1
chr1	111592572	111592572	rs1338078	T	G	LOC101928718
chr1	111592572	111592572	rs1338078	T	G	DDX20
chr1	111593336	111593336	rs1890548	T	C	DENND2D
chr1	111593336	111593336	rs1890548	T	C	CHI3L2
chr1	111593336	111593336	rs1890548	T	C	WDR77
chr1	111593336	111593336	rs1890548	T	C	ATP5PB
chr1	111593336	111593336	rs1890548	T	C	TMIGD3
chr1	111593336	111593336	rs1890548	T	C	ADORA3
chr1	111593336	111593336	rs1890548	T	C	RAP1A
chr1	111593336	111593336	rs1890548	T	C	LINC01160
chr1	111593336	111593336	rs1890548	T	C	INKA2
chr1	111593336	111593336	rs1890548	T	C	INKA2-AS1
chr1	111593336	111593336	rs1890548	T	C	LOC101928718
chr1	111593336	111593336	rs1890548	T	C	DDX20
chr1	111601277	111601277	rs2789546	G	C	C1orf162
chr1	111601277	111601277	rs2789546	G	C	TMIGD3
chr1	111601277	111601277	rs2789546	G	C	RAP1A
chr1	111601277	111601277	rs2789546	G	C	INKA2
chr1	111601277	111601277	rs2789546	G	C	INKA2-AS1
chr1	111601277	111601277	rs2789546	G	C	LOC101928718
chr1	111601277	111601277	rs2789546	G	C	DDX20
chr1	111601489	111601489	rs2364831	T	C	C1orf162
chr1	111601489	111601489	rs2364831	T	C	TMIGD3
chr1	111601489	111601489	rs2364831	T	C	RAP1A
chr1	111601489	111601489	rs2364831	T	C	INKA2
chr1	111601489	111601489	rs2364831	T	C	INKA2-AS1
chr1	111601489	111601489	rs2364831	T	C	LOC101928718
chr1	111601489	111601489	rs2364831	T	C	DDX20
chr1	111618361	111618361	rs12122511	T	C	TMIGD3
chr1	111618361	111618361	rs12122511	T	C	RAP1A
chr1	111618361	111618361	rs12122511	T	C	LINC01160
chr1	111618867	111618867	rs4839155	T	G	TMIGD3
chr1	111618867	111618867	rs4839155	T	G	RAP1A
chr1	111618867	111618867	rs4839155	T	G	LINC01160
chr1	111619013	111619013	rs1359414	A	G	TMIGD3
chr1	111619013	111619013	rs1359414	A	G	RAP1A
chr1	111619013	111619013	rs1359414	A	G	LINC01160
chr1	111619674	111619674	rs12072080	G	C	TMIGD3
chr1	111619674	111619674	rs12072080	G	C	RAP1A
chr1	111619674	111619674	rs12072080	G	C	LINC01160
chr1	111626402	111626402	rs12030059	T	C	DENND2D
chr1	111626402	111626402	rs12030059	T	C	CHI3L2
chr1	111626402	111626402	rs12030059	T	C	C1orf162
chr1	111626402	111626402	rs12030059	T	C	TMIGD3
chr1	111626402	111626402	rs12030059	T	C	RAP1A
chr1	111626402	111626402	rs12030059	T	C	LINC01160
chr1	111626523	111626523	rs11102320	G	T	DENND2D
chr1	111626523	111626523	rs11102320	G	T	CHI3L2
chr1	111626523	111626523	rs11102320	G	T	C1orf162
chr1	111626523	111626523	rs11102320	G	T	TMIGD3
chr1	111626523	111626523	rs11102320	G	T	RAP1A
chr1	111626523	111626523	rs11102320	G	T	LINC01160
chr1	111626655	111626655	rs61788239	C	T	DENND2D
chr1	111626655	111626655	rs61788239	C	T	CHI3L2
chr1	111626655	111626655	rs61788239	C	T	C1orf162
chr1	111626655	111626655	rs61788239	C	T	TMIGD3
chr1	111626655	111626655	rs61788239	C	T	RAP1A
chr1	111626655	111626655	rs61788239	C	T	LINC01160
chr1	111626874	111626874	rs72695276	C	T	DENND2D
chr1	111626874	111626874	rs72695276	C	T	CHI3L2
chr1	111626874	111626874	rs72695276	C	T	C1orf162
chr1	111626874	111626874	rs72695276	C	T	TMIGD3
chr1	111626874	111626874	rs72695276	C	T	RAP1A
chr1	111626874	111626874	rs72695276	C	T	LINC01160
chr1	111629249	111629249	rs493537	G	A	DENND2D
chr1	111629249	111629249	rs493537	G	A	CHI3L2
chr1	111629249	111629249	rs493537	G	A	C1orf162
chr1	111629249	111629249	rs493537	G	A	TMIGD3
chr1	111629249	111629249	rs493537	G	A	RAP1A
chr1	111629249	111629249	rs493537	G	A	LINC01160
chr1	111660563	111660563	rs11576942	G	T	C1orf162
chr1	111660563	111660563	rs11576942	G	T	TMIGD3
chr1	111660563	111660563	rs11576942	G	T	ADORA3
chr1	111660563	111660563	rs11576942	G	T	RAP1A
chr1	111660563	111660563	rs11576942	G	T	LINC01160
chr1	111660563	111660563	rs11576942	G	T	INKA2
chr1	111660563	111660563	rs11576942	G	T	INKA2-AS1
chr1	111660563	111660563	rs11576942	G	T	LOC101928718
chr1	111660563	111660563	rs11576942	G	T	DDX20
chr1	112617717	112617717	rs3034521	T	A	CTTNBP2NL
chr1	112617717	112617717	rs3034521	T	A	WNT2B
chr1	112617717	112617717	rs3034521	T	A	CAPZA1
chr1	112617717	112617717	rs3034521	T	A	MOV10
chr1	112617717	112617717	rs3034521	T	A	RHOC
chr1	112617717	112617717	rs3034521	T	A	PPM1J
chr1	112617717	112617717	rs3034521	T	A	TAFA3
chr1	112617719	112617719	rs56864192	A	T	CTTNBP2NL
chr1	112617719	112617719	rs56864192	A	T	WNT2B
chr1	112617719	112617719	rs56864192	A	T	CAPZA1
chr1	112617719	112617719	rs56864192	A	T	MOV10
chr1	112617719	112617719	rs56864192	A	T	RHOC
chr1	112617719	112617719	rs56864192	A	T	PPM1J
chr1	112617719	112617719	rs56864192	A	T	TAFA3
chr1	112617721	112617721	rs201903613	A	T	CTTNBP2NL
chr1	112617721	112617721	rs201903613	A	T	WNT2B
chr1	112617721	112617721	rs201903613	A	T	CAPZA1
chr1	112617721	112617721	rs201903613	A	T	MOV10
chr1	112617721	112617721	rs201903613	A	T	RHOC
chr1	112617721	112617721	rs201903613	A	T	PPM1J
chr1	112617721	112617721	rs201903613	A	T	TAFA3
chr1	112617797	112617797	rs11102514	C	T	CTTNBP2NL
chr1	112617797	112617797	rs11102514	C	T	WNT2B
chr1	112617797	112617797	rs11102514	C	T	CAPZA1
chr1	112617797	112617797	rs11102514	C	T	MOV10
chr1	112617797	112617797	rs11102514	C	T	RHOC
chr1	112617797	112617797	rs11102514	C	T	PPM1J
chr1	112617797	112617797	rs11102514	C	T	TAFA3
chr1	113758270	113758270	rs75746385	A	G	RSBN1
chr1	113758270	113758270	rs75746385	A	G	AP4B1-AS1
chr1	113758270	113758270	rs75746385	A	G	PTPN22
chr1	113758270	113758270	rs75746385	A	G	AP4B1
chr1	113758270	113758270	rs75746385	A	G	DCLRE1B
chr1	113758270	113758270	rs75746385	A	G	HIPK1
chr1	113780696	113780696	rs3789599	T	C	RSBN1
chr1	113780696	113780696	rs3789599	T	C	AP4B1-AS1
chr1	113780696	113780696	rs3789599	T	C	PTPN22
chr1	113780696	113780696	rs3789599	T	C	HIPK1-AS1
chr1	113780696	113780696	rs3789599	T	C	HIPK1
chr1	113783292	113783292	rs2636008	A	G	RSBN1
chr1	113783292	113783292	rs2636008	A	G	AP4B1-AS1
chr1	113783292	113783292	rs2636008	A	G	PTPN22
chr1	113783292	113783292	rs2636008	A	G	HIPK1-AS1
chr1	113783292	113783292	rs2636008	A	G	HIPK1
chr1	113871109	113871109	rs17510162	C	A	AP4B1-AS1
chr1	113871109	113871109	rs17510162	C	A	AP4B1
chr1	113871109	113871109	rs17510162	C	A	HIPK1
chr1	113872746	113872746	rs2488457	G	C	AP4B1-AS1
chr1	113872746	113872746	rs2488457	G	C	AP4B1
chr1	113872746	113872746	rs2488457	G	C	HIPK1
chr1	113874412	113874412	rs11102689	T	A	AP4B1-AS1
chr1	113874412	113874412	rs11102689	T	A	AP4B1
chr1	113874412	113874412	rs11102689	T	A	HIPK1
chr1	113874815	113874815	rs1235005	C	G	AP4B1-AS1
chr1	113874815	113874815	rs1235005	C	G	AP4B1
chr1	113874815	113874815	rs1235005	C	G	HIPK1
chr1	113881031	113881031	rs1217382	C	T	AP4B1-AS1
chr1	113881031	113881031	rs1217382	C	T	AP4B1
chr1	113881031	113881031	rs1217382	C	T	HIPK1
chr1	113930461	113930461	rs10494162	G	A	PHTF1
chr1	113930461	113930461	rs10494162	G	A	RSBN1
chr1	113930461	113930461	rs10494162	G	A	AP4B1-AS1
chr1	113930461	113930461	rs10494162	G	A	PTPN22
chr1	113930461	113930461	rs10494162	G	A	BCL2L15
chr1	113930461	113930461	rs10494162	G	A	AP4B1
chr1	113930461	113930461	rs10494162	G	A	DCLRE1B
chr1	113930461	113930461	rs10494162	G	A	HIPK1
chr1	114467001	114467001	rs35731306	A	C	TRIM33
chr1	115062560	115062560	rs7550281	C	T	TSPAN2
chr1	115062560	115062560	rs7550281	C	T	LINC01765
chr1	115063025	115063025	rs4839407	T	C	TSPAN2
chr1	115063025	115063025	rs4839407	T	C	LINC01765
chr1	116378330	116378330	rs850602	G	C	ATP1A1
chr1	116378330	116378330	rs850602	G	C	ATP1A1-AS1
chr1	116378330	116378330	rs850602	G	C	LOC112268235
chr1	116378330	116378330	rs850602	G	C	CD58
chr1	116544880	116544880	rs12044773	C	A	MAB21L3
chr1	116544880	116544880	rs12044773	C	A	ATP1A1
chr1	116544880	116544880	rs12044773	C	A	ATP1A1-AS1
chr1	116544880	116544880	rs12044773	C	A	LOC112268235
chr1	116544880	116544880	rs12044773	C	A	CD58
chr1	116544880	116544880	rs12044773	C	A	MIR548AC
chr1	116544880	116544880	rs12044773	C	A	CD101-AS1
chr1	116544880	116544880	rs12044773	C	A	TTF2
chr1	116738860	116738860	rs7554054	T	A	CD58
chr1	116738860	116738860	rs7554054	T	A	IGSF3
chr1	116738860	116738860	rs7554054	T	A	CD2
chr1	116738860	116738860	rs7554054	T	A	PTGFRN
chr1	116738860	116738860	rs7554054	T	A	CD101-AS1
chr1	116738860	116738860	rs7554054	T	A	TTF2
chr1	116738860	116738860	rs7554054	T	A	MIR942
chr1	116739681	116739681	rs12407192	A	C	CD58
chr1	116739681	116739681	rs12407192	A	C	IGSF3
chr1	116739681	116739681	rs12407192	A	C	CD2
chr1	116739681	116739681	rs12407192	A	C	PTGFRN
chr1	116739681	116739681	rs12407192	A	C	CD101-AS1
chr1	116739681	116739681	rs12407192	A	C	TTF2
chr1	116739681	116739681	rs12407192	A	C	MIR942
chr1	116755162	116755162	rs2236323	A	G	CD58
chr1	116755162	116755162	rs2236323	A	G	CD2
chr1	116755162	116755162	rs2236323	A	G	CD101-AS1
chr1	116755162	116755162	rs2236323	A	G	TTF2
chr1	116756054	116756054	rs3136699	C	T	CD58
chr1	116756054	116756054	rs3136699	C	T	CD2
chr1	116756054	116756054	rs3136699	C	T	CD101-AS1
chr1	116756054	116756054	rs3136699	C	T	TTF2
chr1	116756271	116756271	rs3768448	A	G	CD58
chr1	116756271	116756271	rs3768448	A	G	CD2
chr1	116756271	116756271	rs3768448	A	G	CD101-AS1
chr1	116756271	116756271	rs3768448	A	G	TTF2
chr1	116763294	116763294	rs57136622	C	T	CD58
chr1	116763294	116763294	rs57136622	C	T	CD101-AS1
chr1	116763294	116763294	rs57136622	C	T	TTF2
chr1	116763509	116763509	rs798039	C	T	CD58
chr1	116763509	116763509	rs798039	C	T	CD101-AS1
chr1	116763509	116763509	rs798039	C	T	TTF2
chr1	116769497	116769497	rs798034	A	G	CD58
chr1	116769497	116769497	rs798034	A	G	IGSF3
chr1	116769497	116769497	rs798034	A	G	CD2
chr1	116769497	116769497	rs798034	A	G	PTGFRN
chr1	116769497	116769497	rs798034	A	G	CD101-AS1
chr1	116878309	116878309	rs67586653	A	G	PTGFRN
chr1	116878309	116878309	rs67586653	A	G	CD101-AS1
chr1	116878441	116878441	rs12731882	T	C	PTGFRN
chr1	116878441	116878441	rs12731882	T	C	CD101-AS1
chr1	117051665	117051665	rs6665259	G	A	CD58
chr1	117051665	117051665	rs6665259	G	A	IGSF3
chr1	117051665	117051665	rs6665259	G	A	MIR320B1
chr1	117051665	117051665	rs6665259	G	A	LINC02868
chr1	117051665	117051665	rs6665259	G	A	CD2
chr1	117051665	117051665	rs6665259	G	A	PTGFRN
chr1	117653785	117653785	rs17257519	C	G	TENT5C-DT
chr1	117653785	117653785	rs17257519	C	G	TENT5C
chr1	117659915	117659915	rs61807826	G	A	MAN1A2
chr1	117659915	117659915	rs61807826	G	A	TENT5C-DT
chr1	117659915	117659915	rs61807826	G	A	TENT5C
chr1	117660070	117660070	rs12079142	G	C	TTF2
chr1	117660070	117660070	rs12079142	G	C	MAN1A2
chr1	117660070	117660070	rs12079142	G	C	TENT5C-DT
chr1	117660070	117660070	rs12079142	G	C	TENT5C
chr1	117660070	117660070	rs12079142	G	C	GDAP2
chr1	117660070	117660070	rs12079142	G	C	WDR3
chr1	146007023	146007023	rs367610676	T	A	POLR3C
chr1	146007023	146007023	rs367610676	T	A	NUDT17
chr1	146007023	146007023	rs367610676	T	A	PIAS3
chr1	146007023	146007023	rs367610676	T	A	MIR6736
chr1	146007023	146007023	rs367610676	T	A	ANKRD35
chr1	146007023	146007023	rs367610676	T	A	ITGA10
chr1	146007023	146007023	rs367610676	T	A	PEX11B
chr1	146007023	146007023	rs367610676	T	A	RBM8A
chr1	146007023	146007023	rs367610676	T	A	GNRHR2
chr1	146007023	146007023	rs367610676	T	A	LIX1L-AS1
chr1	146007023	146007023	rs367610676	T	A	POLR3GL
chr1	146007023	146007023	rs367610676	T	A	LIX1L
chr1	146007023	146007023	rs367610676	T	A	ANKRD34A
chr1	146007023	146007023	rs367610676	T	A	TXNIP
chr1	146007039	146007039	rs141857512	T	C	POLR3C
chr1	146007039	146007039	rs141857512	T	C	NUDT17
chr1	146007039	146007039	rs141857512	T	C	PIAS3
chr1	146007039	146007039	rs141857512	T	C	MIR6736
chr1	146007039	146007039	rs141857512	T	C	ANKRD35
chr1	146007039	146007039	rs141857512	T	C	ITGA10
chr1	146007039	146007039	rs141857512	T	C	PEX11B
chr1	146007039	146007039	rs141857512	T	C	RBM8A
chr1	146007039	146007039	rs141857512	T	C	GNRHR2
chr1	146007039	146007039	rs141857512	T	C	LIX1L-AS1
chr1	146007039	146007039	rs141857512	T	C	POLR3GL
chr1	146007039	146007039	rs141857512	T	C	LIX1L
chr1	146007039	146007039	rs141857512	T	C	ANKRD34A
chr1	146007039	146007039	rs141857512	T	C	TXNIP
chr1	146007041	146007041	rs202056406	T	C	POLR3C
chr1	146007041	146007041	rs202056406	T	C	NUDT17
chr1	146007041	146007041	rs202056406	T	C	PIAS3
chr1	146007041	146007041	rs202056406	T	C	MIR6736
chr1	146007041	146007041	rs202056406	T	C	ANKRD35
chr1	146007041	146007041	rs202056406	T	C	ITGA10
chr1	146007041	146007041	rs202056406	T	C	PEX11B
chr1	146007041	146007041	rs202056406	T	C	RBM8A
chr1	146007041	146007041	rs202056406	T	C	GNRHR2
chr1	146007041	146007041	rs202056406	T	C	LIX1L-AS1
chr1	146007041	146007041	rs202056406	T	C	POLR3GL
chr1	146007041	146007041	rs202056406	T	C	LIX1L
chr1	146007041	146007041	rs202056406	T	C	ANKRD34A
chr1	146007041	146007041	rs202056406	T	C	TXNIP
chr1	146007043	146007043	rs200760078	T	C	POLR3C
chr1	146007043	146007043	rs200760078	T	C	NUDT17
chr1	146007043	146007043	rs200760078	T	C	PIAS3
chr1	146007043	146007043	rs200760078	T	C	MIR6736
chr1	146007043	146007043	rs200760078	T	C	ANKRD35
chr1	146007043	146007043	rs200760078	T	C	ITGA10
chr1	146007043	146007043	rs200760078	T	C	PEX11B
chr1	146007043	146007043	rs200760078	T	C	RBM8A
chr1	146007043	146007043	rs200760078	T	C	GNRHR2
chr1	146007043	146007043	rs200760078	T	C	LIX1L-AS1
chr1	146007043	146007043	rs200760078	T	C	POLR3GL
chr1	146007043	146007043	rs200760078	T	C	LIX1L
chr1	146007043	146007043	rs200760078	T	C	ANKRD34A
chr1	146007043	146007043	rs200760078	T	C	TXNIP
chr1	147090495	147090495	rs4950303	A	C	PRKAB2
chr1	147090495	147090495	rs4950303	A	C	CHD1L
chr1	147090736	147090736	rs7519720	A	C	PRKAB2
chr1	147090736	147090736	rs7519720	A	C	CHD1L
chr1	147091073	147091073	rs4492676	G	C	PRKAB2
chr1	147091073	147091073	rs4492676	G	C	CHD1L
chr1	147091182	147091182	rs4623760	C	A	PRKAB2
chr1	147091182	147091182	rs4623760	C	A	CHD1L
chr1	147091365	147091365	rs35227958	G	T	PRKAB2
chr1	147091365	147091365	rs35227958	G	T	CHD1L
chr1	147091474	147091474	rs4494193	G	A	PRKAB2
chr1	147091474	147091474	rs4494193	G	A	CHD1L
chr1	147091749	147091749	rs79309258	G	A	PRKAB2
chr1	147091749	147091749	rs79309258	G	A	CHD1L
chr1	147092028	147092028	rs72706418	C	T	PRKAB2
chr1	147092028	147092028	rs72706418	C	T	CHD1L
chr1	147093008	147093008	rs12136129	G	A	PRKAB2
chr1	147093008	147093008	rs12136129	G	A	CHD1L
chr1	147093342	147093342	rs976620	C	A	PRKAB2
chr1	147093342	147093342	rs976620	C	A	CHD1L
chr1	147093550	147093550	rs976621	G	A	PRKAB2
chr1	147093550	147093550	rs976621	G	A	CHD1L
chr1	147093561	147093561	rs976622	T	A	PRKAB2
chr1	147093561	147093561	rs976622	T	A	CHD1L
chr1	147094415	147094415	rs56359955	G	A	PRKAB2
chr1	147094415	147094415	rs56359955	G	A	CHD1L
chr1	147094678	147094678	rs2354443	G	A	PRKAB2
chr1	147094678	147094678	rs2354443	G	A	CHD1L
chr1	147094757	147094757	rs6593732	C	T	PRKAB2
chr1	147094757	147094757	rs6593732	C	T	CHD1L
chr1	147094850	147094850	rs6593733	G	A	PRKAB2
chr1	147094850	147094850	rs6593733	G	A	CHD1L
chr1	147166006	147166006	rs4950379	C	T	CHD1L
chr1	147166006	147166006	rs4950379	C	T	FMO5
chr1	147166024	147166024	rs4950380	A	T	CHD1L
chr1	147166024	147166024	rs4950380	A	T	FMO5
chr1	147168211	147168211	rs10751402	A	C	CHD1L
chr1	147168211	147168211	rs10751402	A	C	FMO5
chr1	147170107	147170107	rs3766522	A	T	CHD1L
chr1	147170107	147170107	rs3766522	A	T	FMO5
chr1	147170781	147170781	rs113760286	C	T	CHD1L
chr1	147170781	147170781	rs113760286	C	T	FMO5
chr1	147171976	147171976	rs1348316	A	G	CHD1L
chr1	147171976	147171976	rs1348316	A	G	FMO5
chr1	147172620	147172620	rs115179956	C	A	CHD1L
chr1	147172620	147172620	rs115179956	C	A	FMO5
chr1	147175504	147175504	rs1822304	G	A	CHD1L
chr1	147175504	147175504	rs1822304	G	A	FMO5
chr1	147176645	147176645	rs4950382	C	T	CHD1L
chr1	147176645	147176645	rs4950382	C	T	FMO5
chr1	147177310	147177310	rs4950384	G	C	CHD1L
chr1	147177310	147177310	rs4950384	G	C	FMO5
chr1	147177485	147177485	rs7525703	A	G	CHD1L
chr1	147177485	147177485	rs7525703	A	G	FMO5
chr1	147177505	147177505	rs2883434	A	C	CHD1L
chr1	147177505	147177505	rs2883434	A	C	FMO5
chr1	147178479	147178479	rs1816802	T	C	CHD1L
chr1	147178479	147178479	rs1816802	T	C	FMO5
chr1	147179849	147179849	rs12747038	G	T	CHD1L
chr1	147179849	147179849	rs12747038	G	T	FMO5
chr1	147225363	147225363	rs2289575	C	G	PRKAB2
chr1	147225363	147225363	rs2289575	C	G	CHD1L
chr1	147225802	147225802	rs7517655	G	A	PRKAB2
chr1	147225802	147225802	rs7517655	G	A	CHD1L
chr1	147225879	147225879	rs2354431	T	C	PRKAB2
chr1	147225879	147225879	rs2354431	T	C	CHD1L
chr1	147226096	147226096	rs10900327	A	T	PRKAB2
chr1	147226096	147226096	rs10900327	A	T	CHD1L
chr1	147226102	147226102	rs10465879	T	C	PRKAB2
chr1	147226102	147226102	rs10465879	T	C	CHD1L
chr1	147226193	147226193	rs4143740	C	T	PRKAB2
chr1	147226193	147226193	rs4143740	C	T	CHD1L
[truncated: 29,600 more rows]
