# Supplementary material for: 3DFAACTS-SNP: using regulatory T cell-specific epigenomics data to uncover candidate mechanisms of type 1 diabetes (T1D) risk
Source: Epigenetics Chromatin. 2022 Jun 30;15:24. doi: 10.1186/s13072-022-00456-5 (PMC9244893; doi:10.1186/s13072-022-00456-5)
Supplement: Supplementary file 4 — Additional file 4. Transcription factor footprint identified from rest and stimulated Tregs ATAC-seq data using HINT-ATAC. [file 13072_2022_456_MOESM4_ESM.zip]

Archive with 3 entries (2 files):
- Additional_File_5.csv
- __MACOSX/
- __MACOSX/._Additional_File_5.csv
